# Supplementary material for: WAC Facilitates Mitophagy‐mediated MSC Osteogenesis and New Bone Formation via Protecting PINK1 from Ubiquitination‐Dependent Degradation
Source: Adv Sci (Weinh). 2024 Nov 18;12(2):2404107. doi: 10.1002/advs.202404107 (PMC11727373; doi:10.1002/advs.202404107)
Supplement: Supplementary file 2 — Supporting Information [file ADVS-12-2404107-s001.xlsx]

## Sheet: proteinGroups
Protein IDs	Protein names	Gene names	Fasta headers	Number of proteins	Peptides	Razor + unique peptides	Unique peptides	Sequence coverage [%]	Mol. weight [kDa]	Intensity N	Intensity S	iBAQ N	iBAQ S
P10809;A0A7I2YQ71;B3GQS7;B7Z597;A0A7I2V2X6;A0A7I2V599;B7Z5E7;A0A7I2YQK6;A0A7I2V5M1;A0A7I2V5K3;A0A024R3X4;Q53SE2;B7Z532;C9JL19;E7ESH4;A0A7I2V369;E7EXB4;B9VP19;B9VPB4;C9JL25;A0A0S2Z415;B7Z4F6;C9JCQ4;C9J0S9	60 kDa heat shock protein, mitochondrial	HSPD1	CH60_HUMAN 60 kDa heat shock protein, mitochondrial OS=Homo sapiens OX=9606 GN=HSPD1 PE=1 SV=2;A0A7I2YQ71_HUMAN 60 kDa heat shock protein, mitochondrial OS=Homo sapiens OX=9606 GN=HSPD1 PE=1 SV=1;B3GQS7_HUMAN 60 kDa heat shock protein, mitochondrial OS=Hom	24	2	2	2	7.5	61.054	13261000	12334000	414400	385440
E2DRY6;A0A2R8Y6G6;A0A024R4F1;P06733	Enolase;Alpha-enolase	ENO1	E2DRY6_HUMAN phosphopyruvate hydratase OS=Homo sapiens OX=9606 PE=2 SV=1;A0A2R8Y6G6_HUMAN phosphopyruvate hydratase OS=Homo sapiens OX=9606 GN=ENO1 PE=1 SV=1;A0A024R4F1_HUMAN phosphopyruvate hydratase OS=Homo sapiens OX=9606 GN=HEL-S-17 PE=2 SV=1;ENOA_HUMA	4	1	1	1	4.1	36.554	14473000	6754600	851360	397330
Q9UL30;Q9UL29;F5GX61;Q6FGX3;Q6AZ91;Q53ET8;A0A024R5J5;Q9NRW1;P20340	Ras-related protein Rab-6B;Ras-related protein Rab-6A	RAB6A;RAB6B;RAB6A	Q9UL30_HUMAN GTP-binding protein RAB6A (Fragment) OS=Homo sapiens OX=9606 GN=RAB6A PE=2 SV=1;Q9UL29_HUMAN GTP-binding protein RAB6B (Fragment) OS=Homo sapiens OX=9606 GN=RAB6B PE=2 SV=1;F5GX61_HUMAN RAB6A, member RAS oncogene family OS=Homo sapiens OX=96	9	1	1	1	48.8	5.1538	60983000	66534000	30492000	33267000
A0A804HKE2;A0A804HII9;A0A024R694;P12814;A0A804HJU8;A0A804HLD0;A0A7I2V4Y4;A0A804HK61;A0A804HIN7;A0A804HLF4;A0A804HL31;B7Z565;H9KV75;B4DFY0;Q86TX4;B3KUX9;B7Z2W3;A1L0V1;H7C5W8;H0YJW3;G3V2N5;A0A804HJQ9;B4DRP5;A0A494C1A0;P35609;H0YJ11;A0A804HI95;G3V2W4;B2R8Y4;Q08043;Q59FD9;B7Z2N5;B7Z4P6;Q5ZEZ4;B7Z4K1;A0A804HJN7;A0A494C060;B4DZQ2;A0A087WSZ2;A0A804HIY0;A0A494C033;A0A494C0Q3;A0A804HKG0;B7Z4V1;A0A494C166;…	Alpha-actinin-1	ACTN1	A0A804HKE2_HUMAN Actinin alpha 1 OS=Homo sapiens OX=9606 GN=ACTN1 PE=1 SV=1;A0A804HII9_HUMAN Actinin alpha 1 OS=Homo sapiens OX=9606 GN=ACTN1 PE=1 SV=1;A0A024R694_HUMAN Actinin, alpha 1, isoform CRA_a OS=Homo sapiens OX=9606 GN=ACTN1 PE=2 SV=1;ACTN1_HUMAN	51	31	31	19	36.1	106.46	235230000	162920000	4356200	3017100
P78534;G3V4A3;G3V277;B4DTK8;G3V2Y7;G3V227;G3V3P2;G3V3X0;G3V3S7;G3V5W1;G3V4N0;G3V4N8;G3V4C7;G3V2C0;G3V339;G3V313;G3V4S4;G3V3R3;G3V2F2;G3V4Q0;A0A024R6K8;P23381	Tryptophan--tRNA ligase, cytoplasmic;T1-TrpRS;T2-TrpRS	WARS	P78534_HUMAN Tryptophanyl-tRNA synthetase (Fragment) OS=Homo sapiens OX=9606 GN=WARS1 PE=1 SV=1;G3V4A3_HUMAN Tryptophanyl-tRNA synthetase 1 OS=Homo sapiens OX=9606 GN=WARS1 PE=1 SV=1;G3V277_HUMAN Tryptophanyl-tRNA synthetase 1 (Fragment) OS=Homo sapiens OX	22	1	1	1	27.3	3.4739	0	0	0	0
P07237;A0A7P0TA71;A0A7P0TA35;I3L4M2;A0A7P0TB26;A0A024R8S5;A0A7P0TA97;A0A7P0T8X1;H7BZ94;B4DUA5;A0A7P0T8C0;B4DNL5;A0A7P0T8J3;B4DLN6;I3L3P5;A0A7P0T9U6;A0A7P0T9K9;H0Y3Z3;I3L0S0;A0A7P0T9D6;I3L514;Q96C96;B3KTQ9;A0A7P0Z4J0;B4DJS0;A0A7P0TAX9;A0A7P0Z4S2;A0A7P0Z476;I3NI03;A0A7P0TBP8;A0A7P0T9S9;B4DNP9;I3L3U6;I3L1Y5;A0A7P0T9E3;A0A7P0T940;A0A7P0Z4B2;A0A7P0TBA3;A0A7P0Z4F8	Protein disulfide-isomerase	P4HB	PDIA1_HUMAN Protein disulfide-isomerase OS=Homo sapiens OX=9606 GN=P4HB PE=1 SV=3;A0A7P0TA71_HUMAN Protein disulfide-isomerase OS=Homo sapiens OX=9606 GN=P4HB PE=1 SV=1;A0A7P0TA35_HUMAN Protein disulfide-isomerase OS=Homo sapiens OX=9606 GN=P4HB PE=1 SV=1;	39	19	19	19	37	57.116	936550000	134580000	26759000	3845100
A0A7I2YQN4;A0A7I2V4N0;I6L957;A0A7I2V4S4;A0A087WUI2;A0A7I2V4N1;A0A024RA28;A0A7I2V3P1;A0A7I2V4I6;A0A7I2V3P7;A0A7I2V323;A0A384NL58;P22626	Heterogeneous nuclear ribonucleoproteins A2/B1	HNRNPA2B1;HNRPA2B1	A0A7I2YQN4_HUMAN Heterogeneous nuclear ribonucleoproteins A2/B1 OS=Homo sapiens OX=9606 GN=HNRNPA2B1 PE=1 SV=1;A0A7I2V4N0_HUMAN Heterogeneous nuclear ribonucleoproteins A2/B1 OS=Homo sapiens OX=9606 GN=HNRNPA2B1 PE=1 SV=1;I6L957_HUMAN Heterogeneous nuclear	13	1	1	1	11.6	18.298	10996000	12404000	999610	1127600
A0A075B730;P58107	Epiplakin	EPPK1	A0A075B730_HUMAN Epiplakin 1 OS=Homo sapiens OX=9606 GN=EPPK1 PE=1 SV=2;EPIPL_HUMAN Epiplakin OS=Homo sapiens OX=9606 GN=EPPK1 PE=1 SV=3	2	1	1	1	0.3	553.12	0	0	0	0
B7WPH3;A0A0R4J2E1;A0A087WT21;Q9BXF3	Cat eye syndrome critical region protein 2	CECR2	B7WPH3_HUMAN CECR2 histone acetyl-lysine reader OS=Homo sapiens OX=9606 GN=CECR2 PE=1 SV=2;A0A0R4J2E1_HUMAN Cat eye syndrome critical region protein 2 OS=Homo sapiens OX=9606 GN=CECR2 PE=1 SV=1;A0A087WT21_HUMAN CECR2 histone acetyl-lysine reader OS=Homo sa	4	1	1	1	1.2	143.05	0	0	0	0
B4DHT9;B4DU71;Q59FC6;A0A7P0TAY2;A0A7P0T917;A0A087WT78;A0A7P0TAE1;H0YIV0;Q5CAQ5;V9HWP2;A0A7P0T823;A0A7P0TAT8;Q58FF3;P14625	Putative endoplasmin-like protein;Endoplasmin	HSP90B1;TRA1;HEL-S-125m;HSP90B2P	B4DHT9_HUMAN cDNA FLJ58812, highly similar to Endoplasmin (Heat shock protein 90kDa beta member 1) OS=Homo sapiens OX=9606 PE=2 SV=1;B4DU71_HUMAN cDNA FLJ58626, highly similar to Endoplasmin (Heat shock protein 90 kDa beta member 1) OS=Homo sapiens OX=9606	14	1	1	1	2.1	54.577	1977200	2313200	89873	105140
A0A087WT90		MRPL46	A0A087WT90_HUMAN Large ribosomal subunit protein mL46 OS=Homo sapiens OX=9606 GN=MRPL46 PE=1 SV=1	1	1	1	1	4.7	19.083	0	0	0	0
A0A087WUA7;A4D1E1	Zinc finger protein 804B	ZNF804B	A0A087WUA7_HUMAN Zinc finger protein 804B OS=Homo sapiens OX=9606 GN=ZNF804B PE=1 SV=1;Z804B_HUMAN Zinc finger protein 804B OS=Homo sapiens OX=9606 GN=ZNF804B PE=2 SV=2	2	1	1	1	0.8	143.08	0	0	0	0
A0A087WUC9;B2RBJ0;P98187	Cytochrome P450 4F8	CYP4F8	A0A087WUC9_HUMAN Cytochrome P450 family 4 subfamily F member 8 (Fragment) OS=Homo sapiens OX=9606 GN=CYP4F8 PE=1 SV=1;B2RBJ0_HUMAN cDNA, FLJ95537, highly similar to Homo sapiens cytochrome P450, family 4, subfamily F, polypeptide 8 (CYP4F8), mRNA OS=Homo s	3	1	1	1	5.7	24.146	0	0	0	0
A0A087WUD2;Q14511	Enhancer of filamentation 1;Enhancer of filamentation 1 p55	NEDD9	A0A087WUD2_HUMAN Neural precursor cell expressed, developmentally down-regulated 9 OS=Homo sapiens OX=9606 GN=NEDD9 PE=1 SV=1;CASL_HUMAN Enhancer of filamentation 1 OS=Homo sapiens OX=9606 GN=NEDD9 PE=1 SV=1	2	1	1	1	1	76.556	0	0	0	0
A0A087X0H1;A0A087WZ36;A0A087X186;A0A087WVA2;A8K7Y5;Q5TYW1	Zinc finger protein 658	ZNF658	A0A087X0H1_HUMAN Zinc finger protein 658 (Fragment) OS=Homo sapiens OX=9606 GN=ZNF658 PE=4 SV=1;A0A087WZ36_HUMAN Zinc finger protein 658 (Fragment) OS=Homo sapiens OX=9606 GN=ZNF658 PE=4 SV=1;A0A087X186_HUMAN Zinc finger protein 658 (Fragment) OS=Homo sapi	6	1	1	1	8.9	9.3545	0	0	0	0
A0A087WVD0		NCAM1	A0A087WVD0_HUMAN Neural cell adhesion molecule 1 (Fragment) OS=Homo sapiens OX=9606 GN=NCAM1 PE=1 SV=1	1	1	1	1	13.5	14.856	0	0	0	0
A0A087WVF4;O14646	Chromodomain-helicase-DNA-binding protein 1	CHD1	A0A087WVF4_HUMAN DNA helicase OS=Homo sapiens OX=9606 GN=CHD1 PE=1 SV=2;CHD1_HUMAN Chromodomain-helicase-DNA-binding protein 1 OS=Homo sapiens OX=9606 GN=CHD1 PE=1 SV=2	2	1	1	1	0.8	207.43	0	0	0	0
Q05639;A0A7I2V659;A0A4D5RA98;A0A7I2V3H3;A0A4D5RA76;B4DNE0;A0A4D5RAN2;A0A4D5RAC7;A0A9L9PYI8;Q5VTE0;P68104;A0A4D5RBG5;Q53HM9;A0A9L9PXK0;A0A087WVQ9;A0A4D5RAC9;A0A2U3TZH3;Q6IPT9;Q6IPS9;Q6IPN6;Q53HR5;Q53HQ7;Q53GE9;A0A7I2V5N4;Q53GA1;Q53G85;A0A4D5RA52;A0A087WV01;Q9H2I7;A0A4D5RAE2;Q96RE1;Q53G89;A0A2R8Y660;A8K9C4;Q53HR1;Q9NZS6;A0A2R8Y488;A0A4D5RAA9;A0A4D5RAB8;Q5JR01;A0A4D5RBI9;A0A4D5RAF1;A0A4D5RBK4;Q59GP5…	Elongation factor 1-alpha 2;Putative elongation factor 1-alpha-like 3;Elongation factor 1-alpha 1;Elongation factor 1-alpha	EEF1A2;EEF1A1P5;EEF1A1;EEF1A1L14	EF1A2_HUMAN Elongation factor 1-alpha 2 OS=Homo sapiens OX=9606 GN=EEF1A2 PE=1 SV=1;A0A7I2V659_HUMAN Elongation factor 1-alpha OS=Homo sapiens OX=9606 GN=EEF1A1 PE=1 SV=1;A0A4D5RA98_HUMAN Elongation factor 1-alpha (Fragment) OS=Homo sapiens OX=9606 PE=3 SV	76	3	3	3	10.8	50.47	70805000	53147000	3371700	2530800
A0A087WWT3;C9JKR2;H0YA55;D6RHD5;B7WNR0;B4DPR2;F6KPG5;A0A0C4DGB6;A8K9P0;Q56G89;B2RBS8;B4DPP6;P02768	Serum albumin	ALB	A0A087WWT3_HUMAN Albumin OS=Homo sapiens OX=9606 GN=ALB PE=1 SV=1;C9JKR2_HUMAN Albumin OS=Homo sapiens OX=9606 GN=ALB PE=1 SV=1;H0YA55_HUMAN Albumin (Fragment) OS=Homo sapiens OX=9606 GN=ALB PE=1 SV=1;D6RHD5_HUMAN Albumin OS=Homo sapiens OX=9606 GN=ALB PE=	13	1	1	1	3.8	45.147	112140000	88145000	4485400	3525800
A0A8V8TNR9;C9J9T8;A0A0G2JNW1;A0A087WYQ2;A0A0G2JN18;A0A140T9M2;A0A0G2JP41;A0A0G2JM93;A0A140T960;A0A140T8X9;A0A0G2JKA5;A0A140T9Y3;A0A1U9X7E0;A0A1U9X7D9;A0A1U9X7D7;A0A1U9X7D6;A0A1U9X7D5;A0A1U9X7D2;F8VVU2;A0A0G2JM37;A0A0G2JPA5;A0A0G2JN90;A0A1U9X7D1;A0A0G2JML4;A0A0G2JMA0;B4DXY0;E9PLW3;A0A0G2JMH0;A0A0G2JQ19;Q5SRN2	Uncharacterized protein C6orf10	C6orf10	A0A8V8TNR9_HUMAN Testis expressed basic protein 1 (Fragment) OS=Homo sapiens OX=9606 GN=TSBP1 PE=1 SV=1;C9J9T8_HUMAN Testis expressed basic protein 1 OS=Homo sapiens OX=9606 GN=TSBP1 PE=1 SV=2;A0A0G2JNW1_HUMAN Testis-expressed basic protein 1 OS=Homo sapie	30	1	1	1	4.7	30.081	0	0	0	0
A0A087X2G1;A0A087WZ71;F1T0B3;A0A7I2V430;A0A7I2V2M5;A0A7I2V4F0;A3RJH1;Q92499;A0A7I2YQ77;B4DP70;A0A7I2V4J3;A0A7I2V421;A0A7I2V5X8;A0A7I2YQD0;A0A7I2V4Q0	ATP-dependent RNA helicase DDX1	DDX1	A0A087X2G1_HUMAN ATP-dependent RNA helicase OS=Homo sapiens OX=9606 GN=DDX1 PE=1 SV=2;A0A087WZ71_HUMAN ATP-dependent RNA helicase OS=Homo sapiens OX=9606 GN=DDX1 PE=1 SV=1;F1T0B3_HUMAN ATP-dependent RNA helicase OS=Homo sapiens OX=9606 GN=DDX1 PE=1 SV=1;A0	15	7	7	7	16.8	71.466	154410000	79676000	4411700	2276500
H0Y9S9;A0A8V8TMN4;B4DGV1;A0A087WZV0;O43314	Inositol hexakisphosphate and diphosphoinositol-pentakisphosphate kinase 2	PPIP5K2	H0Y9S9_HUMAN Inositol hexakisphosphate and diphosphoinositol-pentakisphosphate kinase (Fragment) OS=Homo sapiens OX=9606 GN=PPIP5K2 PE=1 SV=1;A0A8V8TMN4_HUMAN Inositol hexakisphosphate and diphosphoinositol-pentakisphosphate kinase OS=Homo sapiens OX=9606	5	1	1	1	4.5	45.034	0	0	0	0
A0A087X1D7;A8K7Z6;A8K3S2;Q9H3C7	Gametogenetin-binding protein 2	GGNBP2	A0A087X1D7_HUMAN Gametogenetin-binding protein 2 (Fragment) OS=Homo sapiens OX=9606 GN=GGNBP2 PE=1 SV=1;A8K7Z6_HUMAN Gametogenetin-binding protein 2 OS=Homo sapiens OX=9606 PE=2 SV=1;A8K3S2_HUMAN Gametogenetin-binding protein 2 OS=Homo sapiens OX=9606 PE=2	4	1	1	1	8.2	17.724	0	0	0	0
A0A087X1G4;Q4G134;Q86X67	Nucleoside diphosphate-linked moiety X motif 13	NUDT13	A0A087X1G4_HUMAN Nudix (Nucleoside diphosphate linked moiety X)-type motif 13, isoform CRA_c OS=Homo sapiens OX=9606 GN=NUDT13 PE=1 SV=1;Q4G134_HUMAN NUDT13 protein OS=Homo sapiens OX=9606 GN=NUDT13 PE=2 SV=1;NUD13_HUMAN NAD(P)H pyrophosphatase NUDT13, mit	3	1	1	1	3.3	27.156	24893000	16999000	1914800	1307600
A0A087X256;B7ZKT9;Q2M389	WASH complex subunit 7	KIAA1033	A0A087X256_HUMAN WASH complex subunit 4 OS=Homo sapiens OX=9606 GN=WASHC4 PE=1 SV=1;B7ZKT9_HUMAN KIAA1033 protein OS=Homo sapiens OX=9606 GN=KIAA1033 PE=2 SV=1;WASC4_HUMAN WASH complex subunit 4 OS=Homo sapiens OX=9606 GN=WASHC4 PE=1 SV=2	3	1	1	1	1.5	136.5	0	0	0	0
B3KWT6;Q2KQ74;A0A8I5KU01;H0YJD4;H0YJP0;A0A8I5QJU2;A0A087X2H1;Q9ULT8	E3 ubiquitin-protein ligase HECTD1	HECTD1	B3KWT6_HUMAN E3 ubiquitin-protein ligase OS=Homo sapiens OX=9606 PE=2 SV=1;Q2KQ74_HUMAN E3 ubiquitin-protein ligase (Fragment) OS=Homo sapiens OX=9606 PE=2 SV=1;A0A8I5KU01_HUMAN E3 ubiquitin-protein ligase OS=Homo sapiens OX=9606 GN=HECTD1 PE=1 SV=1;H0YJD4	8	1	1	1	1.9	83.336	0	0	0	0
A0A0A0MR47;Q96GC6	Neurotrophin receptor-interacting factor homolog	ZNF274	A0A0A0MR47_HUMAN Zinc finger protein 274 OS=Homo sapiens OX=9606 GN=ZNF274 PE=1 SV=1;ZN274_HUMAN Neurotrophin receptor-interacting factor homolog OS=Homo sapiens OX=9606 GN=ZNF274 PE=1 SV=2	2	1	1	1	1.1	69.35	0	0	0	0
A0A0A0MRA3;C0JYZ2;A0A0A0MTS7;Q8WZ42	Titin	TTN	A0A0A0MRA3_HUMAN Titin OS=Homo sapiens OX=9606 GN=TTN PE=1 SV=1;C0JYZ2_HUMAN Titin OS=Homo sapiens OX=9606 GN=TTN PE=3 SV=1;A0A0A0MTS7_HUMAN Titin OS=Homo sapiens OX=9606 GN=TTN PE=1 SV=1;TITIN_HUMAN Titin OS=Homo sapiens OX=9606 GN=TTN PE=1 SV=4	4	4	4	4	0.2	3014	0	0	0	0
A8MYI2;H0Y6F6;A0A0A0MRJ3;A0A8I5KSE4;Q8NEY1	Neuron navigator 1	NAV1	A8MYI2_HUMAN cDNA FLJ31596 fis, clone NT2RI2002530, highly similar to Homo sapiens neuron navigator 1 (NAV1), mRNA (Fragment) OS=Homo sapiens OX=9606 PE=2 SV=2;H0Y6F6_HUMAN Neuron navigator 1 (Fragment) OS=Homo sapiens OX=9606 GN=NAV1 PE=1 SV=1;A0A0A0MRJ3_	5	1	1	1	1.1	77.142	0	0	0	0
B3KUC5;A0AVL2;A0A0A0MRM2;Q86VF7	Nebulin-related-anchoring protein	NRAP	B3KUC5_HUMAN cDNA FLJ39556 fis, clone SKMUS2000198, highly similar to Mus musculus N-RAP mRNA OS=Homo sapiens OX=9606 PE=2 SV=1;A0AVL2_HUMAN NRAP protein OS=Homo sapiens OX=9606 GN=NRAP PE=2 SV=1;A0A0A0MRM2_HUMAN Nebulin related anchoring protein OS=Homo s	4	1	1	1	2.5	35.852	0	0	0	0
A0A0A0MRM8;A0A1Y0BRN0;A0A1Y0BRN3;A0A590UJ40;Q9UM54;A0A590UJ75;A0A0D9SGC1;A0A590UK22;A0A590UKB0;A0A590UK71;A0A5F9ZI03;A0A590UJY4;A0A590UK86;Q5JVM0;Q14784	Unconventional myosin-VI	MYO6	A0A0A0MRM8_HUMAN Unconventional myosin-VI OS=Homo sapiens OX=9606 GN=MYO6 PE=1 SV=1;A0A1Y0BRN0_HUMAN Unconventional myosin-VI OS=Homo sapiens OX=9606 GN=Myo6-008 PE=2 SV=1;A0A1Y0BRN3_HUMAN Unconventional myosin-VI OS=Homo sapiens OX=9606 GN=MYO6 PE=1 SV=1;	15	13	13	13	11	145.01	6022000	778430	100370	12974
A0A0A0MS07;Q6MZU6;Q6N096;S6B291;V9HW68;A8K008;Q6N089;Q6MZV7;Q6MZQ6;Q5EFE5;Q6N095;Q6MZX7;Q6N094;Q6N097;Q7Z351;Q8NF17;Q6N030;Q6GMX6;P0DOX5;S6BGE0;Q6PYX1;S6B2A6;S6C4Q7;S6AWD9;S6BGE5;S6BAN1;S6BAM6;A0A5J6KJ24;Q86TT2;A0A9H3ZR93;Q6N093;A0A9H4DHQ2;Q5EBM2;P01860;P01859;P01861;P01857	Ig gamma-3 chain C region;Ig gamma-2 chain C region;Ig gamma-4 chain C region;Ig gamma-1 chain C region	IGHG1;DKFZp686C15213;DKFZp686I15196;HEL-214;DKFZp686P15220;DKFZp686C11235;DKFZp686G11190;DKFZp686K03196;DKFZp686M24218;DKFZp686O01196;DKFZp686H20196;DKFZp686N02209;FLJ00385;DKFZp686I15212;IGH@;DKFZp686I04196;IGHG3;IGHG2;IGHG4	A0A0A0MS07_HUMAN Immunoglobulin heavy constant gamma 1 (Fragment) OS=Homo sapiens OX=9606 GN=IGHG1 PE=1 SV=1;Q6MZU6_HUMAN Uncharacterized protein DKFZp686C15213 OS=Homo sapiens OX=9606 GN=DKFZp686C15213 PE=2 SV=1;Q6N096_HUMAN Uncharacterized protein DKFZp6	37	1	1	1	2.4	31.983	89997000	123760000	6922900	9519900
A0A0A0MS97;Q6P5S0;A1L4G8;F8W7A7;B7ZM04;Q5BJE1	Coiled-coil domain-containing protein 178	CCDC178;C18orf34	A0A0A0MS97_HUMAN Coiled-coil domain containing 178 OS=Homo sapiens OX=9606 GN=CCDC178 PE=1 SV=1;Q6P5S0_HUMAN C18orf34 protein (Fragment) OS=Homo sapiens OX=9606 GN=C18orf34 PE=2 SV=1;A1L4G8_HUMAN C18orf34 protein OS=Homo sapiens OX=9606 GN=C18orf34 PE=2 SV	6	1	1	1	2.7	33.701	0	0	0	0
B3KMU0;A0A0A0MSJ8;B3KMJ7;T1ECW5;O75170	Serine/threonine-protein phosphatase 6 regulatory subunit 2	PPP6R2	B3KMU0_HUMAN cDNA FLJ12607 fis, clone NT2RM4001489, highly similar to SAPS domain family member 2 OS=Homo sapiens OX=9606 PE=2 SV=1;A0A0A0MSJ8_HUMAN Protein phosphatase 6 regulatory subunit 2 (Fragment) OS=Homo sapiens OX=9606 GN=PPP6R2 PE=1 SV=1;B3KMJ7_HU	5	1	1	1	1.4	51.483	18653000	29346000	777210	1222700
A0A0A0MSU4;O94911	ATP-binding cassette sub-family A member 8	ABCA8	A0A0A0MSU4_HUMAN ATP binding cassette subfamily A member 8 OS=Homo sapiens OX=9606 GN=ABCA8 PE=1 SV=1;ABCA8_HUMAN ABC-type organic anion transporter ABCA8 OS=Homo sapiens OX=9606 GN=ABCA8 PE=1 SV=4	2	1	1	1	0.6	183.06	0	0	0	0
Q96LD7;Q53QP1;A0A0A0MT14;B4DWF2;Q9UKS7	Zinc finger protein Helios	ZNFN1A2;IKZF2	Q96LD7_HUMAN Helios 3 OS=Homo sapiens OX=9606 PE=2 SV=1;Q53QP1_HUMAN Uncharacterized protein ZNFN1A2 (Fragment) OS=Homo sapiens OX=9606 GN=ZNFN1A2 PE=4 SV=1;A0A0A0MT14_HUMAN IKAROS family zinc finger 2 OS=Homo sapiens OX=9606 GN=IKZF2 PE=1 SV=1;B4DWF2_HUMA	5	1	1	1	4.3	34.831	0	0	0	0
K4DIA1;A0A0A0MT39;E9PHB6;S5NU80;E9PG18;H9KVD2;Q14524	Sodium channel protein;Sodium channel protein type 5 subunit alpha	SCN5A	K4DIA1_HUMAN Sodium channel protein OS=Homo sapiens OX=9606 GN=SCN5A PE=3 SV=1;A0A0A0MT39_HUMAN Sodium channel protein OS=Homo sapiens OX=9606 GN=SCN5A PE=1 SV=1;E9PHB6_HUMAN Sodium channel protein OS=Homo sapiens OX=9606 GN=SCN5A PE=1 SV=1;S5NU80_HUMAN So	7	1	1	1	0.5	221.3	0	0	0	0
H3BUD4;A0A0A0MT40;B4DYZ4;Q15111	Phosphoinositide phospholipase C;Inactive phospholipase C-like protein 1	PLCL1	H3BUD4_HUMAN Phosphoinositide phospholipase C (Fragment) OS=Homo sapiens OX=9606 GN=PLCL1 PE=1 SV=1;A0A0A0MT40_HUMAN Phosphoinositide phospholipase C (Fragment) OS=Homo sapiens OX=9606 GN=PLCL1 PE=1 SV=1;B4DYZ4_HUMAN Phosphoinositide phospholipase C OS=Hom	4	1	1	1	1.8	114.69	0	0	0	0
A0A0A6YYF7;Q6ZP82	Coiled-coil domain-containing protein 141	CCDC141	A0A0A6YYF7_HUMAN Coiled-coil domain containing 141 (Fragment) OS=Homo sapiens OX=9606 GN=CCDC141 PE=1 SV=1;CC141_HUMAN Coiled-coil domain-containing protein 141 OS=Homo sapiens OX=9606 GN=CCDC141 PE=1 SV=3	2	1	1	1	1.2	102.77	0	0	0	0
E5RGR1;A0A0A6YYK5;Q96BK5	PIN2/TERF1-interacting telomerase inhibitor 1	PINX1	E5RGR1_HUMAN PIN2 (TERF1) interacting telomerase inhibitor 1 (Fragment) OS=Homo sapiens OX=9606 GN=PINX1 PE=1 SV=1;A0A0A6YYK5_HUMAN Uncharacterized protein OS=Homo sapiens OX=9606 PE=4 SV=1;PINX1_HUMAN PIN2/TERF1-interacting telomerase inhibitor 1 OS=Homo	3	1	1	1	5.1	22.474	0	0	0	0
H0Y326;B3KV58;Q7Z3K4;H0Y325;Q7RTM4;A0A0C4DG40;Q8NF91	Nesprin-1	SYNE1;DKFZp686K0193	H0Y326_HUMAN Spectrin repeat containing nuclear envelope protein 1 (Fragment) OS=Homo sapiens OX=9606 GN=SYNE1 PE=1 SV=1;B3KV58_HUMAN cDNA FLJ16153 fis, clone BRAMY3000210, highly similar to Nesprin-1 OS=Homo sapiens OX=9606 PE=2 SV=1;Q7Z3K4_HUMAN Uncharac	7	1	1	1	1.1	157.62	0	0	0	0
E9PIY1;A0A0C4DGG1;B4DUI2;Q9UKS6	Protein kinase C and casein kinase substrate in neurons protein 3	PACSIN3	E9PIY1_HUMAN Protein kinase C and casein kinase substrate in neurons 3 OS=Homo sapiens OX=9606 GN=PACSIN3 PE=1 SV=1;A0A0C4DGG1_HUMAN Protein kinase C and casein kinase substrate in neurons 3 (Fragment) OS=Homo sapiens OX=9606 GN=PACSIN3 PE=1 SV=1;B4DUI2_HU	4	1	1	1	3.1	37.213	0	0	0	0
A0A0C4DGH1	Carboxylic ester hydrolase	CES4A	A0A0C4DGH1_HUMAN Carboxylic ester hydrolase (Fragment) OS=Homo sapiens OX=9606 GN=CES4A PE=1 SV=1	1	1	1	1	1.8	51.23	0	0	0	0
A0A0C4DGQ6;Q96P16	Regulation of nuclear pre-mRNA domain-containing protein 1A	RPRD1A	A0A0C4DGQ6_HUMAN Regulation of nuclear pre-mRNA domain-containing protein OS=Homo sapiens OX=9606 GN=RPRD1A PE=1 SV=1;RPR1A_HUMAN Regulation of nuclear pre-mRNA domain-containing protein 1A OS=Homo sapiens OX=9606 GN=RPRD1A PE=1 SV=1	2	1	1	1	2.4	32.916	0	0	0	0
A0A994J4G5;A0A384P5S9;A0A0D9SF54;A0A0D9SFF6;A0A0D9SGF6;A0A994J6W3;Q13813;B4DGT1;B4DTV8;A0A994J7B0;Q9UG16;A0A994J498;A0A1B0GUH3;Q14917;A0A994J6W6	Spectrin alpha chain, non-erythrocytic 1	SPTAN1	A0A994J4G5_HUMAN Spectrin alpha, non-erythrocytic 1 (Fragment) OS=Homo sapiens OX=9606 GN=SPTAN1 PE=1 SV=1;A0A384P5S9_HUMAN Epididymis secretory sperm binding protein OS=Homo sapiens OX=9606 PE=2 SV=1;A0A0D9SF54_HUMAN Spectrin alpha, non-erythrocytic 1 OS=	15	11	11	11	5.8	266.38	1434000	1066900	10622	7902.9
E5RGF2;A0A0D9SGD3;E5RG17;Q6P1N9	Putative deoxyribonuclease TATDN1	TATDN1	E5RGF2_HUMAN TatD DNase domain containing 1 OS=Homo sapiens OX=9606 GN=TATDN1 PE=1 SV=1;A0A0D9SGD3_HUMAN TatD DNase domain containing 1 OS=Homo sapiens OX=9606 GN=TATDN1 PE=1 SV=1;E5RG17_HUMAN TatD DNase domain containing 1 (Fragment) OS=Homo sapiens OX=96	4	1	1	1	3.3	23.929	0	0	0	0
A0A0D9SGI4;Q53GX0;Q14680	Maternal embryonic leucine zipper kinase	MELK	A0A0D9SGI4_HUMAN Maternal embryonic leucine zipper kinase (Fragment) OS=Homo sapiens OX=9606 GN=MELK PE=1 SV=1;Q53GX0_HUMAN Maternal embryonic leucine zipper kinase (Fragment) OS=Homo sapiens OX=9606 PE=2 SV=1;MELK_HUMAN Maternal embryonic leucine zipper k	3	1	1	1	4.2	24.698	0	0	0	0
A8K919;A0A0G2JP71;B4DYV6;H3BPF8;A0A0G2JPF6;A0A0G2JP48;Q0D2H9;Q08AF8;A6NN73	Putative golgin subfamily A member 8D;Putative golgin subfamily A member 8F/8G;Golgin subfamily A member 8C	GOLGA8S;GOLGA8DP;GOLGA8F;GOLGA8CP	A8K919_HUMAN cDNA FLJ77521, highly similar to Homo sapiens golgi autoantigen, golgin family member, mRNA OS=Homo sapiens OX=9606 PE=2 SV=1;A0A0G2JP71_HUMAN Putative golgin subfamily A member 8F/8G OS=Homo sapiens OX=9606 GN=GOLGA8F PE=4 SV=1;B4DYV6_HUMAN c	9	1	1	1	2.8	48.351	15386000	10940000	809770	575780
A0A140TA65;A0A0J9YW16;A0A140TA72;V9HWK3;A0A140TA78;E5RFG9;A0A140TA60;A0A140TA61;A0A140TA75;Q6NT32	Carboxylic ester hydrolase;Carboxylesterase 5A	HEL126;CES5A	A0A140TA65_HUMAN Carboxylesterase 5A OS=Homo sapiens OX=9606 GN=CES5A PE=1 SV=1;A0A0J9YW16_HUMAN Carboxylesterase 5A OS=Homo sapiens OX=9606 GN=CES5A PE=1 SV=1;A0A140TA72_HUMAN Carboxylic ester hydrolase OS=Homo sapiens OX=9606 GN=CES5A PE=1 SV=1;V9HWK3_HU	10	1	1	1	3.7	40.297	0	0	0	0
Q6P1N4;A0A0J9YXZ5;A4QPB0;P46940;H0YLE8;B4E2M0;A0A087X225;Q5FWG8;Q05DN7	Ras GTPase-activating-like protein IQGAP1	IQGAP1	Q6P1N4_HUMAN IQGAP1 protein (Fragment) OS=Homo sapiens OX=9606 GN=IQGAP1 PE=2 SV=1;A0A0J9YXZ5_HUMAN IQ motif containing GTPase activating protein 1 OS=Homo sapiens OX=9606 GN=IQGAP1 PE=1 SV=1;A4QPB0_HUMAN IQ motif containing GTPase activating protein 1 OS=	9	3	3	3	3.7	107.54	0	0	0	0
A0A0J9YY42;Q50KH1;Q50KH0;P59540	Taste receptor type 2;Taste receptor type 2 member 46	Hosa(Adygei)-T2R46;Hosa(Biaka)-T2R46;TAS2R46	A0A0J9YY42_HUMAN Taste receptor type 2 member 46 OS=Homo sapiens OX=9606 GN=TAS2R46 PE=3 SV=1;Q50KH1_HUMAN Taste receptor type 2 (Fragment) OS=Homo sapiens OX=9606 GN=Hosa(Adygei)-T2R46 PE=3 SV=1;Q50KH0_HUMAN Taste receptor type 2 (Fragment) OS=Homo sapien	4	1	1	1	3.2	28.434	0	0	0	0
A0A0J9YYC4			A0A0J9YYC4_HUMAN RRM domain-containing protein (Fragment) OS=Homo sapiens OX=9606 PE=3 SV=1	1	1	1	1	3.8	32.913	0	0	0	0
P09493;A0A0K0K1I0;D9YZV4;A0A0S2Z4G6;D9YZV5;Q6ZN40;A0A2R2Y2Q3;J3KN67;Q59GR8;Q15657;D9YZV7;H7BYY1;H0YKJ4;H0YK48;B7Z722;B7Z596;Q1ZYL5;A0A494BZZ2;P06753;F5H7S3;H0YKP3;C9IZA2;A0A494C0P6;Q8TCG4;H0YKX5;M1VPF4;H0YL80;D6RGJ6;A0A494C0G0;D6R904;A0A087WTJ7;H0YL42;B4DTB1;A0A494C0V8;Q5HYB6;Q8NAH0;B4DTK3;A0A994J554;A0A0S2Z4G4;A0A0S2Z4G8;A0A0S2Z4I4;B2RDE1;A0A087WWU8;H0YLS7	Tropomyosin alpha-1 chain;Tropomyosin alpha-3 chain;Tyrosine-protein kinase receptor	TPM1;TPM3;TPM3-ROS1	TPM1_HUMAN Tropomyosin alpha-1 chain OS=Homo sapiens OX=9606 GN=TPM1 PE=1 SV=2;A0A0K0K1I0_HUMAN Epididymis secretory protein Li 265 OS=Homo sapiens OX=9606 GN=HEL-S-265 PE=2 SV=1;D9YZV4_HUMAN Tropomyosin 1 (Alpha) isoform 1 OS=Homo sapiens OX=9606 GN=TPM1	44	3	3	2	10.6	32.708	17739000	43719000	1108700	2732400
Q8IZ48;A0A0R4J2E4;Q8TES7	Fas-binding factor 1	FBF1	Q8IZ48_HUMAN Fas (TNFRSF6) binding factor 1 OS=Homo sapiens OX=9606 GN=FBF1 PE=2 SV=1;A0A0R4J2E4_HUMAN Fas binding factor 1 (Fragment) OS=Homo sapiens OX=9606 GN=FBF1 PE=1 SV=2;FBF1_HUMAN Fas-binding factor 1 OS=Homo sapiens OX=9606 GN=FBF1 PE=1 SV=2	3	1	1	1	1	90.267	0	0	0	0
A0A0S2Z359;V9GYG0;Q59EP7;Q6I9V5;A0A0S2Z3H3;Q59EI9;P12236;P12235	ADP/ATP translocase 3;ADP/ATP translocase 3, N-terminally processed;ADP/ATP translocase 1	SLC25A4;SLC25A6	A0A0S2Z359_HUMAN ADP/ATP translocase (Fragment) OS=Homo sapiens OX=9606 GN=SLC25A4 PE=2 SV=1;V9GYG0_HUMAN ADP/ATP translocase OS=Homo sapiens OX=9606 GN=SLC25A4 PE=1 SV=1;Q59EP7_HUMAN ADP/ATP translocase (Fragment) OS=Homo sapiens OX=9606 PE=2 SV=1;Q6I9V5_	8	1	1	1	17.3	17.552	0	0	0	0
A0A8Q3WKW4;A0A8Q3WLJ0;A0A8Q3WKY2;A0A8Q3SIG8;A0A8Q3WM84;A0A8Q3SI46;A0A8Q3WKZ4;A0A8Q3SIC0;A0A8Q3SIC7;A0A8Q3SIA9;A0A8Q3SIH0;A0A8Q3WKZ9;A0A0S2Z381;X5D767;A0A8Q3SJ63;A0A8Q3WL01;A0A8Q3WM09;F5GWI4;A0A8Q3WKZ5;A0A8Q3WKZ6;A0A8Q3SJ50;A0A8Q3SI64;A0A0S2Z3B9;A0A0S2Z3T6;A0A8Q3WKZ1;P00813	Adenosine deaminase	ADA	A0A8Q3WKW4_HUMAN Adenosine deaminase (Fragment) OS=Homo sapiens OX=9606 GN=ADA PE=1 SV=1;A0A8Q3WLJ0_HUMAN Adenosine deaminase OS=Homo sapiens OX=9606 GN=ADA PE=1 SV=1;A0A8Q3WKY2_HUMAN Adenosine deaminase OS=Homo sapiens OX=9606 GN=ADA PE=1 SV=1;A0A8Q3SIG8_	26	1	1	1	14.4	14.087	0	0	0	0
O43707;A0A0S2Z3G9;F5GXS2;H7C144;A0A8V8TL71;Q96BG6;B4E337;B4DSX0;A0A0S2Z3C0;A0A0S2Z3X3;K7EP19;A0A7R6M8F2;A0A7R6M8N3;B3W6H4;B3W6H3;D6RH00;M0QZQ3;Q71S06;C9JY79;Q9H254	Alpha-actinin-4	ACTN4	ACTN4_HUMAN Alpha-actinin-4 OS=Homo sapiens OX=9606 GN=ACTN4 PE=1 SV=2;A0A0S2Z3G9_HUMAN Actinin alpha 4 isoform 1 (Fragment) OS=Homo sapiens OX=9606 GN=ACTN4 PE=2 SV=1;F5GXS2_HUMAN Actinin alpha 4 OS=Homo sapiens OX=9606 GN=ACTN4 PE=1 SV=3;H7C144_HUMAN Act	20	29	17	17	35.6	104.85	88058000	37470000	1601000	681280
A0A0S2Z3X2			A0A0S2Z3X2_HUMAN Hermansky-Pudlak syndrome 1 isoform 7 (Fragment) OS=Homo sapiens OX=9606 GN=HPS1 PE=2 SV=1	1	1	1	1	3.2	28.705	0	0	0	0
A0A0S2Z495;A0A0S2Z487;P14923	Junction plakoglobin	JUP	A0A0S2Z495_HUMAN Junction plakoglobin isoform 2 (Fragment) OS=Homo sapiens OX=9606 GN=JUP PE=2 SV=1;A0A0S2Z487_HUMAN Junction plakoglobin isoform 1 (Fragment) OS=Homo sapiens OX=9606 GN=JUP PE=2 SV=1;PLAK_HUMAN Junction plakoglobin OS=Homo sapiens OX=9606	3	1	1	1	4.5	37.14	0	0	0	0
A0A7I2V4G8;A0A7I2V5J8;Q9BTI9;E5RI98;A0A0S2Z4G7;A0A0S2Z491;A0A7I2V5S2;A0A7I2YQC0;P06748	Nucleophosmin	NPM1	A0A7I2V4G8_HUMAN Nucleophosmin OS=Homo sapiens OX=9606 GN=NPM1 PE=1 SV=1;A0A7I2V5J8_HUMAN Nucleophosmin OS=Homo sapiens OX=9606 GN=NPM1 PE=1 SV=1;Q9BTI9_HUMAN Nucleophosmin (Fragment) OS=Homo sapiens OX=9606 GN=NPM1 PE=2 SV=2;E5RI98_HUMAN Nucleophosmin OS=	9	1	1	1	8.1	14.073	0	0	0	0
A0A0U1RQE8			GLYLB_HUMAN Putative glycine N-acyltransferase-like protein 1B OS=Homo sapiens OX=9606 GN=GLYATL1B PE=3 SV=1	1	1	1	1	2.6	34.552	0	0	0	0
A0A0U1RQY2;Q9NQV7	Histone-lysine N-methyltransferase PRDM9	PRDM9	A0A0U1RQY2_HUMAN PR/SET domain 9 (Fragment) OS=Homo sapiens OX=9606 GN=PRDM9 PE=4 SV=1;PRDM9_HUMAN Histone-lysine N-methyltransferase PRDM9 OS=Homo sapiens OX=9606 GN=PRDM9 PE=1 SV=2	2	1	1	1	1.7	47.125	0	0	0	0
A0A0U1RR27;A0A7I2RAZ6;Q7Z401	C-myc promoter-binding protein	DENND4A	A0A0U1RR27_HUMAN DENN domain containing 4A OS=Homo sapiens OX=9606 GN=DENND4A PE=1 SV=2;A0A7I2RAZ6_HUMAN DENN domain containing 4A OS=Homo sapiens OX=9606 GN=DENND4A PE=1 SV=1;MYCPP_HUMAN C-myc promoter-binding protein OS=Homo sapiens OX=9606 GN=DENND4A PE	3	1	1	1	0.5	214.76	0	0	0	0
A0A8I5KR87;A0A8I5KRE7;A0A8I5KPX7;A0A0U2N547;A0A8J8Z860;A0A8I5KQZ6;A0A8I5QKL5;A0A8I5QKP7;A0A8I5KS03;P10721	Mast/stem cell growth factor receptor Kit	KIT	A0A8I5KR87_HUMAN Platelet-derived growth factor receptor-like protein OS=Homo sapiens OX=9606 GN=KIT PE=1 SV=1;A0A8I5KRE7_HUMAN Mast/stem cell growth factor receptor Kit OS=Homo sapiens OX=9606 GN=KIT PE=1 SV=1;A0A8I5KPX7_HUMAN Mast/stem cell growth factor	10	1	1	1	2.7	46.657	0	0	0	0
A0A126LAX1			A0A126LAX1_HUMAN U33 OS=Homo sapiens OX=9606 GN=U33 PE=4 SV=1	1	1	1	1	1.9	54.709	0	0	0	0
A0A140VJK4;Q7RTV2;P08263	Glutathione S-transferase A5;Glutathione S-transferase A1;Glutathione S-transferase A1, N-terminally processed	GSTA5;GSTA1	A0A140VJK4_HUMAN Glutathione S-transferase OS=Homo sapiens OX=9606 PE=2 SV=1;GSTA5_HUMAN Glutathione S-transferase A5 OS=Homo sapiens OX=9606 GN=GSTA5 PE=1 SV=1;GSTA1_HUMAN Glutathione S-transferase A1 OS=Homo sapiens OX=9606 GN=GSTA1 PE=1 SV=3	3	1	1	1	4.5	25.631	0	0	0	0
Q12760;B2R920;A8K987;A0A140VKE2;P09210	Glutathione S-transferase;Glutathione S-transferase A2	GSTalpha locus;GSTA2	Q12760_HUMAN Glutathione S-transferase OS=Homo sapiens OX=9606 GN=GSTalpha locus PE=3 SV=1;B2R920_HUMAN Glutathione S-transferase OS=Homo sapiens OX=9606 PE=2 SV=1;A8K987_HUMAN Glutathione S-transferase OS=Homo sapiens OX=9606 PE=2 SV=1;A0A140VKE2_HUMAN Gl	5	1	1	1	4.5	25.72	0	0	0	0
A0A1B0GU45			A0A1B0GU45_HUMAN Inositol 1,4,5-triphosphate receptor associated 2 OS=Homo sapiens OX=9606 GN=IRAG2 PE=1 SV=1	1	1	1	1	0.6	165.05	0	0	0	0
I6L9J0;Q4LE73;B1AM27;A0A1B0GVW8;A0A1B0GUS7;O14795	Protein unc-13 homolog B	UNC13B;UNC13B variant protein	I6L9J0_HUMAN UNC13B protein OS=Homo sapiens OX=9606 GN=UNC13B PE=1 SV=1;Q4LE73_HUMAN UNC13B variant protein (Fragment) OS=Homo sapiens OX=9606 GN=UNC13B variant protein PE=2 SV=1;B1AM27_HUMAN Unc-13 homolog B OS=Homo sapiens OX=9606 GN=UNC13B PE=1 SV=1;A0A	6	1	1	1	0.6	136.42	0	0	0	0
A0A1B0GVI3;P13645;Q7Z3Y7;Q7Z3Y8;Q7Z3Z0;Q2M2I5;K7EQH6;C9JM50;A0A3B3ITG2;C9JTG5;Q6ZPD6;P08727;Q7Z3Y9;Q99456	Keratin, type I cytoskeletal 10	KRT10	A0A1B0GVI3_HUMAN Keratin 10 OS=Homo sapiens OX=9606 GN=KRT10 PE=1 SV=2;K1C10_HUMAN Keratin, type I cytoskeletal 10 OS=Homo sapiens OX=9606 GN=KRT10 PE=1 SV=6	14	26	26	21	35.3	63.345	1257300000	1476500000	43356000	50914000
M0R151;M0QYW4;A0A1R3UDR5;Q9UBX7	Kallikrein-11;Kallikrein-11 inactive chain 1;Kallikrein-11 inactive chain 2	KLK11	M0R151_HUMAN Kallikrein related peptidase 11 OS=Homo sapiens OX=9606 GN=KLK11 PE=1 SV=1;M0QYW4_HUMAN Kallikrein related peptidase 11 (Fragment) OS=Homo sapiens OX=9606 GN=KLK11 PE=1 SV=1;A0A1R3UDR5_HUMAN Kallikrein G OS=Homo sapiens OX=9606 GN=KLNG PE=4 SV	4	1	1	1	6.4	11.979	0	0	0	0
B3KNJ2;A0A1S5UZ27;O94806	Protein kinase C;Serine/threonine-protein kinase D3	PRKD3	B3KNJ2_HUMAN protein kinase C OS=Homo sapiens OX=9606 PE=2 SV=1;A0A1S5UZ27_HUMAN Serine/threonine-protein kinase OS=Homo sapiens OX=9606 GN=PRKD3 PE=2 SV=1;KPCD3_HUMAN Serine/threonine-protein kinase D3 OS=Homo sapiens OX=9606 GN=PRKD3 PE=1 SV=1	3	1	1	1	1.4	72.148	0	0	0	0
I3WTX1;Q4V347;A0A1U9X791;Q5STX8;P55008	Allograft inflammatory factor 1	AIF1	I3WTX1_HUMAN Allograft inflammatory factor 1 isoform 1 OS=Homo sapiens OX=9606 GN=AIF1 PE=2 SV=1;Q4V347_HUMAN AIF1 OS=Homo sapiens OX=9606 GN=AIF1 PE=2 SV=1;A0A1U9X791_HUMAN AIF1 OS=Homo sapiens OX=9606 PE=4 SV=1;Q5STX8_HUMAN Allograft inflammatory factor	5	1	1	1	8.6	10.455	0	0	0	0
A0A1W2PRZ7;A0A1W2PQ74;Q7Z4Q5;A0A1W2PQL0;A0A1W2PP34;A0A1W2PPH7;Q5RI18;A0A994J6V2;Q96BA7;A0A1W2PP35;A0A1X7SBS1;B3KX72;B4DLR3;A0A1W2PPS1;Q00839	Heterogeneous nuclear ribonucleoprotein U	HNRPU;HNRNPU	A0A1W2PRZ7_HUMAN Heterogeneous nuclear ribonucleoprotein U (Fragment) OS=Homo sapiens OX=9606 GN=HNRNPU PE=1 SV=1;A0A1W2PQ74_HUMAN Heterogeneous nuclear ribonucleoprotein U OS=Homo sapiens OX=9606 GN=HNRNPU PE=1 SV=1;Q7Z4Q5_HUMAN Heterogeneous nuclear ribo	15	1	1	1	7.9	34.151	12827000	8868200	675100	466750
V9H1L1;Q9H224;A0A1W2PPD9			V9H1L1_HUMAN Germ line n-myc protein OS=Homo sapiens OX=9606 PE=4 SV=1;Q9H224_HUMAN N-MYC OS=Homo sapiens OX=9606 PE=2 SV=1;A0A1W2PPD9_HUMAN MYCN proto-oncogene, bHLH transcription factor OS=Homo sapiens OX=9606 GN=MYCN PE=1 SV=1	3	1	1	1	10.5	9.1122	0	0	0	0
P62979;F5H388;F5H747;F5GXK7;J3QKN0;Q5PY61;Q5U5U6;Q9UFQ0;Q96C32;Q96MH4;L8B196;L8B4I8;Q96H31;L8B4R0;A8K674;L8B4J3;L8B4M0;L8B4Z6;Q66K58;Q59EM9;Q5RKT7;B2RDW1;P62987;P0CG48;J3QS39;Q5UGI3;B4DV12;F5H265;J3QTR3;P0CG47;A0A248RGE3;F5H2Z3;F5GYU3;Q3MIH3;F5H6Q2;M0R1M6;Q49A90;M0R2S1;M0R1V7;Q8WYN9;F5GZ39;J3QSA3	Ubiquitin-40S ribosomal protein S27a;Ubiquitin;40S ribosomal protein S27a;Ubiquitin-60S ribosomal protein L40;Ubiquitin;60S ribosomal protein L40;Polyubiquitin-C;Ubiquitin;Polyubiquitin-B;Ubiquitin	RPS27A;UBC;UBB;DKFZp434K0435;UbC;HEL112;UBA52	RS27A_HUMAN Ubiquitin-ribosomal protein eS31 fusion protein OS=Homo sapiens OX=9606 GN=RPS27A PE=1 SV=2;F5H388_HUMAN Ubiquitin C (Fragment) OS=Homo sapiens OX=9606 GN=UBC PE=1 SV=1;F5H747_HUMAN Ubiquitin C (Fragment) OS=Homo sapiens OX=9606 GN=UBC PE=1 SV=	42	4	4	4	27.6	17.965	329930000	300480000	54988000	50080000
A0A2R8Y4J3;Q6PK82;A0A8V8TQW4;O14617	AP-3 complex subunit delta-1	AP3D1	A0A2R8Y4J3_HUMAN Adaptor related protein complex 3 subunit delta 1 (Fragment) OS=Homo sapiens OX=9606 GN=AP3D1 PE=1 SV=1;Q6PK82_HUMAN AP3D1 protein (Fragment) OS=Homo sapiens OX=9606 GN=AP3D1 PE=2 SV=1;A0A8V8TQW4_HUMAN AP-3 complex subunit delta OS=Homo sa	4	1	1	1	2.6	48.479	3292500	3778400	164620	188920
A0A2R8Y7Y0;A0A2R8YCQ1;A0A2R8YD28;A0A2R8YF61;A0A2R8Y7W5;A0A2R8Y4Z0;Q14004	Cyclin-dependent kinase 13	CDK13	A0A2R8Y7Y0_HUMAN Cyclin dependent kinase 13 (Fragment) OS=Homo sapiens OX=9606 GN=CDK13 PE=1 SV=1;A0A2R8YCQ1_HUMAN Cyclin dependent kinase 13 (Fragment) OS=Homo sapiens OX=9606 GN=CDK13 PE=1 SV=1;A0A2R8YD28_HUMAN Cyclin dependent kinase 13 (Fragment) OS=Ho	7	1	1	1	5.1	27.319	0	0	0	0
Q6ZVL3;B4E244;B3KY47;A0A2R8Y5P9;Q8TF72	Protein Shroom3	SHROOM3	Q6ZVL3_HUMAN cDNA FLJ42424 fis, clone BLADE2004089, moderately similar to Mus musculus PDZ domain actin binding protein Shroom mRNA (Fragment) OS=Homo sapiens OX=9606 PE=2 SV=1;B4E244_HUMAN cDNA FLJ55531, highly similar to Homo sapiens shroom (SHRM), mRNA	5	1	1	1	1.1	87.857	0	0	0	0
P67936;Q5TCU3;P07951;A0A2R8YEU4;A0A2R8YGX3;B4DGC2;A0A2R8YE05;B4DVY2;K7ENT6;V9HW25;A0A2R8YHD2;V9HW56;A0A2R8Y5V9;A7XZE4;U3KQK2;A0A5F9UN72;B4E3P1	Tropomyosin alpha-4 chain;Tropomyosin beta chain	TPM4;TPM2;HEL-S-273;HEL-S-108;TPM2b	TPM4_HUMAN Tropomyosin alpha-4 chain OS=Homo sapiens OX=9606 GN=TPM4 PE=1 SV=3;Q5TCU3_HUMAN Tropomyosin 2 OS=Homo sapiens OX=9606 GN=TPM2 PE=1 SV=1;TPM2_HUMAN Tropomyosin beta chain OS=Homo sapiens OX=9606 GN=TPM2 PE=1 SV=1;A0A2R8YEU4_HUMAN Tropomyosin 4 (	17	2	1	1	8.5	28.521	1377300	4726000	91820	315070
F5H1N7;A0A2R8Y6P1;Q6ZU35	Uncharacterized protein KIAA1211	KIAA1211	F5H1N7_HUMAN Capping protein inhibiting regulator of actin dynamics OS=Homo sapiens OX=9606 GN=CRACD PE=1 SV=1;A0A2R8Y6P1_HUMAN Capping protein inhibiting regulator of actin dynamics (Fragment) OS=Homo sapiens OX=9606 GN=CRACD PE=1 SV=2;CRACD_HUMAN Capping	3	1	1	1	0.7	136.38	0	0	0	0
A0A2R8Y892;A0A2R8YFN1;Q9H5P4	PDZ domain-containing protein 7	PDZD7	A0A2R8Y892_HUMAN PDZ domain containing 7 OS=Homo sapiens OX=9606 GN=PDZD7 PE=1 SV=1;A0A2R8YFN1_HUMAN PDZ domain containing 7 OS=Homo sapiens OX=9606 GN=PDZD7 PE=1 SV=1;PDZD7_HUMAN PDZ domain-containing protein 7 OS=Homo sapiens OX=9606 GN=PDZD7 PE=1 SV=2	3	1	1	1	1.8	60.03	0	0	0	0
A0A2R8YE85			A0A2R8YE85_HUMAN Solute carrier family 25 member 38 (Fragment) OS=Homo sapiens OX=9606 GN=SLC25A38 PE=1 SV=1	1	1	1	1	5.2	27.273	0	0	0	0
A0A2U3TZV8;Q4KWH8	1-phosphatidylinositol 4,5-bisphosphate phosphodiesterase eta-1	PLCH1	A0A2U3TZV8_HUMAN Phosphoinositide phospholipase C OS=Homo sapiens OX=9606 GN=PLCH1 PE=1 SV=1;PLCH1_HUMAN 1-phosphatidylinositol 4,5-bisphosphate phosphodiesterase eta-1 OS=Homo sapiens OX=9606 GN=PLCH1 PE=1 SV=1	2	1	1	1	0.9	188.67	0	0	0	0
H0YB76;E5RFJ0;A0A2X0SFD3;Q92608	Dedicator of cytokinesis protein 2	DOCK2	H0YB76_HUMAN Dedicator of cytokinesis 2 OS=Homo sapiens OX=9606 GN=DOCK2 PE=1 SV=2;E5RFJ0_HUMAN Dedicator of cytokinesis 2 OS=Homo sapiens OX=9606 GN=DOCK2 PE=1 SV=1;A0A2X0SFD3_HUMAN DOCK2 (Fragment) OS=Homo sapiens OX=9606 GN=DOCK2 PE=3 SV=1;DOCK2_HUMAN D	4	1	1	1	1.1	110.15	0	0	0	0
A0A2X0SFH1;Q8TCU6	Phosphatidylinositol 3,4,5-trisphosphate-dependent Rac exchanger 1 protein	PREX1	A0A2X0SFH1_HUMAN PREX1 (Fragment) OS=Homo sapiens OX=9606 GN=PREX1 PE=4 SV=1;PREX1_HUMAN Phosphatidylinositol 3,4,5-trisphosphate-dependent Rac exchanger 1 protein OS=Homo sapiens OX=9606 GN=PREX1 PE=1 SV=3	2	1	1	1	0.5	186.43	0	0	0	0
B7ZL72;E9PLV1;A0A2Z2E6H7;Q9NQV6	PR domain zinc finger protein 10	PRDM10	B7ZL72_HUMAN PR domain zinc finger protein 10 OS=Homo sapiens OX=9606 GN=PRDM10 PE=2 SV=1;E9PLV1_HUMAN PR domain zinc finger protein 10 OS=Homo sapiens OX=9606 GN=PRDM10 PE=1 SV=1;A0A2Z2E6H7_HUMAN PR domain zinc finger protein 10 OS=Homo sapiens OX=9606 GN	4	1	1	1	0.8	121.41	0	0	0	0
G3V3D2;G3V5V8;G3V5H6;G3V2V4;G3V287;G3V4A9;G3V2E1;B3KP74;A8KAE2;Q6FI63;A8K3L6;V9HVY9;A0A384MEC0;Q9P0W8	Spermatogenesis-associated protein 7	SPATA7;HEL-S-296	G3V3D2_HUMAN Spermatogenesis associated 7 OS=Homo sapiens OX=9606 GN=SPATA7 PE=1 SV=1;G3V5V8_HUMAN Spermatogenesis associated 7 OS=Homo sapiens OX=9606 GN=SPATA7 PE=1 SV=1;G3V5H6_HUMAN Spermatogenesis associated 7 OS=Homo sapiens OX=9606 GN=SPATA7 PE=1 SV=	14	1	1	1	16.7	4.7625	252280000	201810000	84093000	67269000
B3KXN5;A0A6Q8PHB5;A8K6K2;A0A384MED8;A0A6Q8PHP0;P49902	Cytosolic purine 5-nucleotidase	NT5C2	B3KXN5_HUMAN cDNA FLJ45768 fis, clone NETRP2000961, highly similar to Cytosolic purine 5-nucleotidase OS=Homo sapiens OX=9606 PE=2 SV=1;A0A6Q8PHB5_HUMAN 5-nucleotidase, cytosolic II OS=Homo sapiens OX=9606 GN=NT5C2 PE=1 SV=1;A8K6K2_HUMAN cDNA FLJ75877, h	6	1	1	1	2.7	46.849	0	0	0	0
F5H5U2;A0A384N652;Q8NHQ9	ATP-dependent RNA helicase DDX55	DDX55	F5H5U2_HUMAN ATP-dependent RNA helicase OS=Homo sapiens OX=9606 GN=DDX55 PE=1 SV=1;A0A384N652_HUMAN ATP-dependent RNA helicase OS=Homo sapiens OX=9606 PE=2 SV=1;DDX55_HUMAN ATP-dependent RNA helicase DDX55 OS=Homo sapiens OX=9606 GN=DDX55 PE=1 SV=3	3	1	1	1	3.3	65.19	0	0	0	0
Q53FC7;B3KSM6;B2R6X5;A0A384NKX5;P48741;P17066	Putative heat shock 70 kDa protein 7;Heat shock 70 kDa protein 6	HSPA7;HSPA6	Q53FC7_HUMAN Heat shock 70kDa protein 6 (HSP70B) variant (Fragment) OS=Homo sapiens OX=9606 PE=1 SV=1;B3KSM6_HUMAN cDNA FLJ36606 fis, clone TRACH2015654, highly similar to HEAT SHOCK 70 kDa PROTEIN 6 OS=Homo sapiens OX=9606 PE=2 SV=1;B2R6X5_HUMAN cDNA, FL	6	1	1	1	1.7	71.003	18854000	15436000	509560	417200
Q6FHM4;Q6FHJ9;A0A384NL93;P10606	Cytochrome c oxidase subunit 5B, mitochondrial	COX5B	Q6FHM4_HUMAN Cytochrome c oxidase subunit 5B, mitochondrial OS=Homo sapiens OX=9606 GN=COX5B PE=2 SV=1;Q6FHJ9_HUMAN Cytochrome c oxidase subunit 5B, mitochondrial (Fragment) OS=Homo sapiens OX=9606 GN=COX5B PE=2 SV=1;A0A384NL93_HUMAN Cytochrome c oxidase s	4	1	1	1	5.4	13.705	0	0	0	0
Q8TAK2;B4DWK8;A0A384P5Q0;P04040	Catalase	CAT	Q8TAK2_HUMAN Catalase (Fragment) OS=Homo sapiens OX=9606 PE=2 SV=1;B4DWK8_HUMAN Catalase OS=Homo sapiens OX=9606 PE=2 SV=1;A0A384P5Q0_HUMAN Catalase OS=Homo sapiens OX=9606 PE=2 SV=1;CATA_HUMAN Catalase OS=Homo sapiens OX=9606 GN=CAT PE=1 SV=3	4	1	1	1	3.9	25.938	0	0	0	0
A0A384P5V3;M0R0C6;Q92945;M0R0I5;B4DV73;M0R3J3	Far upstream element-binding protein 2	KHSRP	A0A384P5V3_HUMAN Epididymis secretory sperm binding protein OS=Homo sapiens OX=9606 PE=2 SV=1;M0R0C6_HUMAN KH-type splicing regulatory protein OS=Homo sapiens OX=9606 GN=KHSRP PE=1 SV=2;FUBP2_HUMAN Far upstream element-binding protein 2 OS=Homo sapiens OX=	6	4	4	4	5.6	72.896	22282000	17862000	655370	525360
A0A6Q8PG91;A0A6Q8PFJ2;A0A3B3ISV8;A0A6Q8PF19;A0A976XH31;A0A6Q8PFS9;Q8IZF0	Sodium leak channel non-selective protein	NALCN	A0A6Q8PG91_HUMAN Sodium leak channel, non-selective (Fragment) OS=Homo sapiens OX=9606 GN=NALCN PE=4 SV=1;A0A6Q8PFJ2_HUMAN Sodium leak channel, non-selective OS=Homo sapiens OX=9606 GN=NALCN PE=4 SV=1;A0A3B3ISV8_HUMAN Sodium leak channel, non-selective OS=	7	1	1	1	10	19.939	0	0	0	0
B7Z8C1;B7ZKN7;B7Z2X2;H0YNU5;A0A7P0TBM9;A0A3B3IT82;B2RAN0;P54132	Bloom syndrome protein	BLM	B7Z8C1_HUMAN ATP-dependent DNA helicase (Fragment) OS=Homo sapiens OX=9606 PE=2 SV=1;B7ZKN7_HUMAN DNA helicase OS=Homo sapiens OX=9606 GN=BLM PE=2 SV=1;B7Z2X2_HUMAN DNA helicase OS=Homo sapiens OX=9606 PE=2 SV=1;H0YNU5_HUMAN DNA helicase OS=Homo sapiens OX	8	1	1	1	2.5	58.771	2540200	6320900	87593	217960
B7ZB72;A0A3B3ITN0;Q86TP1	Protein prune homolog	PRUNE	B7ZB72_HUMAN cDNA, FLJ79436, highly similar to Homo sapiens prune homolog (PRUNE), mRNA OS=Homo sapiens OX=9606 PE=2 SV=1;A0A3B3ITN0_HUMAN Prune exopolyphosphatase 1 OS=Homo sapiens OX=9606 GN=PRUNE1 PE=1 SV=1;PRUN1_HUMAN Exopolyphosphatase PRUNE1 OS=Homo	3	1	1	1	5.3	18.537	0	0	0	0
B4DHK3;B4DF47;A0A3B3IUD2;A8K3J5;REV__E1A689;REV__P04114;REV__C0JYY2;Q9BUK6	Protein misato homolog 1	MSTO1	B4DHK3_HUMAN cDNA FLJ53788, highly similar to Homo sapiens misato homolog 1 (MSTO1), mRNA OS=Homo sapiens OX=9606 PE=2 SV=1;B4DF47_HUMAN Protein misato homolog 1 OS=Homo sapiens OX=9606 PE=2 SV=1;A0A3B3IUD2_HUMAN Protein misato homolog 1 OS=Homo sapiens OX	8	1	1	1	4.8	16.239	0	0	0	0
B4DKY0;I3L3F1;A0A494BZY0;A0A494C199;A0A994J6G4;A0A494C0J4;A0A494C1N2;Q9BXL6	Caspase recruitment domain-containing protein 14	CARD14	B4DKY0_HUMAN cDNA FLJ60652, highly similar to Caspase recruitment domain-containing protein 14 OS=Homo sapiens OX=9606 PE=2 SV=1;I3L3F1_HUMAN Caspase recruitment domain family member 14 (Fragment) OS=Homo sapiens OX=9606 GN=CARD14 PE=1 SV=1;A0A494BZY0_HUMA	8	1	1	1	2	49.374	0	0	0	0
A0A494C151			A0A494C151_HUMAN Ankyrin repeat domain 20 family member A1 (Fragment) OS=Homo sapiens OX=9606 GN=ANKRD20A1 PE=4 SV=1	1	1	1	1	0.8	133.24	0	0	0	0
A0A494C1E9;D6RH30;P19838	Nuclear factor NF-kappa-B p105 subunit;Nuclear factor NF-kappa-B p50 subunit	NFKB1	A0A494C1E9_HUMAN Nuclear factor kappa B subunit 1 OS=Homo sapiens OX=9606 GN=NFKB1 PE=1 SV=1;D6RH30_HUMAN Nuclear factor NF-kappa-B p105 subunit OS=Homo sapiens OX=9606 GN=NFKB1 PE=1 SV=2;NFKB1_HUMAN Nuclear factor NF-kappa-B p105 subunit OS=Homo sapiens O	3	1	1	1	2	56.051	0	0	0	0
A0A499FJ85;A0A8I5QCZ1;Q6IEE8	Schlafen family member 12-like	SLFN12L	A0A499FJ85_HUMAN Schlafen family member 12 like OS=Homo sapiens OX=9606 GN=SLFN12L PE=1 SV=1;A0A8I5QCZ1_HUMAN Schlafen family member 12 like OS=Homo sapiens OX=9606 GN=SLFN12L PE=1 SV=1;SN12L_HUMAN Schlafen family member 12-like OS=Homo sapiens OX=9606 GN=	3	1	1	1	1.4	65.166	0	0	0	0
A0A590UJ94;H7C4D8;B0I1T3;Q13402;B9A012	Unconventional myosin-VIIa	MYO7A	A0A590UJ94_HUMAN Myosin VIIA (Fragment) OS=Homo sapiens OX=9606 GN=MYO7A PE=1 SV=1;H7C4D8_HUMAN Myosin VIIA (Fragment) OS=Homo sapiens OX=9606 GN=MYO7A PE=1 SV=1;B0I1T3_HUMAN MYO7A variant protein (Fragment) OS=Homo sapiens OX=9606 PE=2 SV=1;MYO7A_HUMAN Un	5	2	2	2	2	123.26	0	0	0	0
A0A590UJP2;A0A590UK43;Q9UQD0	Sodium channel protein type 8 subunit alpha	SCN8A	A0A590UJP2_HUMAN Sodium voltage-gated channel alpha subunit 8 (Fragment) OS=Homo sapiens OX=9606 GN=SCN8A PE=1 SV=1;A0A590UK43_HUMAN Sodium channel protein OS=Homo sapiens OX=9606 GN=SCN8A PE=1 SV=1;SCN8A_HUMAN Sodium channel protein type 8 subunit alpha O	3	1	1	1	1.6	64.411	0	0	0	0
A0A5C2FUN1			A0A5C2FUN1_HUMAN IGL c718_light_IGLV8-61_IGLJ3 (Fragment) OS=Homo sapiens OX=9606 PE=2 SV=1	1	1	1	1	8.2	11.513	0	0	0	0
A0A5C2G539			A0A5C2G539_HUMAN IGH c89_heavy__IGHV3-15_IGHD5-12_IGHJ4 (Fragment) OS=Homo sapiens OX=9606 PE=2 SV=1	1	1	1	1	14	13.139	0	0	0	0
A0A5C2G846			A0A5C2G846_HUMAN IGH + IGL c36_light_IGKV3-11_IGKJ4 (Fragment) OS=Homo sapiens OX=9606 PE=2 SV=1	1	1	1	1	8.5	11.385	0	0	0	0
A0A5C2GR01			A0A5C2GR01_HUMAN IG c319_heavy_IGHV3-30_IGHD3-22_IGHJ3 (Fragment) OS=Homo sapiens OX=9606 PE=2 SV=1	1	1	1	1	12.1	13.615	0	0	0	0
A0A5C2GSI3			A0A5C2GSI3_HUMAN IG c287_light_IGLV1-40_IGLJ1 (Fragment) OS=Homo sapiens OX=9606 PE=2 SV=1	1	1	1	1	8.1	11.476	0	0	0	0
H0YAG3;A0A5F9ZHJ6;A0A5F9ZI30;A0A5F9ZGZ1;A0A5F9ZH70;A0A5F9ZI81;A0A5F9ZHC9;A0A994J7V8;A0A5F9ZHQ5;A0A5F9ZH39;A0A5F9ZHG3;A0A5F9ZGY1;A0A5F9ZI56;A0A5F9ZH17;A0A5F9ZI18;A0A5F9ZHL5;A0A5F9ZGS5;A0A5F9ZHL3;A0A5F9ZGY4;A0A5F9ZHF7;A0A5F9ZHT4;A0A5F9ZGZ5;A0A5F9ZH30;A0A5F9ZHS1;A0A5F9ZGX3;A0A5F9ZHE4;D6RHE1;A0A5F9ZHR8;A0A5F9ZHD2;A0A5F9ZGY3;I6L894;A0A5F9ZI40;A0A5F9ZHN5;A0A5F9ZH19;A0A5F9ZHT8;A0A5F9ZI46;A0A5F9ZI65;A0A5…	Ankyrin-2	ANK2;DKFZp686M09125	H0YAG3_HUMAN Ankyrin 2 (Fragment) OS=Homo sapiens OX=9606 GN=ANK2 PE=1 SV=1;A0A5F9ZHJ6_HUMAN Ankyrin 2 OS=Homo sapiens OX=9606 GN=ANK2 PE=1 SV=1;A0A5F9ZI30_HUMAN Ankyrin 2 OS=Homo sapiens OX=9606 GN=ANK2 PE=1 SV=1;A0A5F9ZGZ1_HUMAN Ankyrin 2 OS=Homo sapiens	77	1	1	1	4.3	21.762	0	0	0	0
B7Z5T5;A0A5F9ZI20;B7Z6T8;A0A5F9ZH40;B7Z6U3;A0A5F9ZH82;E9PHY0;B7Z4Z2;B7Z6L8;A0A5F9ZHR7;P11117	Lysosomal acid phosphatase	ACP2	B7Z5T5_HUMAN cDNA FLJ51058, highly similar to Lysosomal acid phosphatase OS=Homo sapiens OX=9606 PE=2 SV=1;A0A5F9ZI20_HUMAN Acid phosphatase 2, lysosomal OS=Homo sapiens OX=9606 GN=ACP2 PE=1 SV=1;B7Z6T8_HUMAN cDNA FLJ51106, highly similar to Lysosomal acid	11	1	1	1	7.4	17.149	0	0	0	0
A0A5F9ZH69;A4FU49	SH3 domain-containing protein 21	SH3D21	A0A5F9ZH69_HUMAN SH3 domain containing 21 (Fragment) OS=Homo sapiens OX=9606 GN=SH3D21 PE=1 SV=1;SH321_HUMAN SH3 domain-containing protein 21 OS=Homo sapiens OX=9606 GN=SH3D21 PE=2 SV=2	2	1	1	1	6	33.507	0	0	0	0
A0A6Q8PGB6;A0A669KBF1;Q9BXM0	Periaxin	PRX	A0A6Q8PGB6_HUMAN Periaxin (Fragment) OS=Homo sapiens OX=9606 GN=PRX PE=1 SV=1;A0A669KBF1_HUMAN Periaxin OS=Homo sapiens OX=9606 GN=PRX PE=1 SV=1;PRAX_HUMAN Periaxin OS=Homo sapiens OX=9606 GN=PRX PE=1 SV=2	3	1	1	1	0.7	149.74	0	0	0	0
A0A669KBK7;Q5T619	Zinc finger protein 648	ZNF648	A0A669KBK7_HUMAN Zinc finger protein 648 OS=Homo sapiens OX=9606 GN=ZNF648 PE=1 SV=1;ZN648_HUMAN Zinc finger protein 648 OS=Homo sapiens OX=9606 GN=ZNF648 PE=1 SV=1	2	1	1	1	2.3	43.025	0	0	0	0
A0A6Q8PFU9;B4E3C1;A0A6Q8PHF0;A0A6Q8PFB6;A0A6Q8PGK4;B3KP68;A0A6Q8PGJ2;Q9UG01	Intraflagellar transport protein 172 homolog	IFT172	A0A6Q8PFU9_HUMAN Intraflagellar transport 172 OS=Homo sapiens OX=9606 GN=IFT172 PE=1 SV=1;B4E3C1_HUMAN cDNA FLJ58977, highly similar to Homo sapiens selective LIM binding factor, rat homolog (SLB), mRNA OS=Homo sapiens OX=9606 PE=2 SV=1;A0A6Q8PHF0_HUMAN In	8	1	1	1	18.4	11.103	0	0	0	0
Q05CK9;B7Z645;A0A7I2V2F2;A0A7I2V346;A0A7I2V309;Q59GL1;A0A7I2V4Z0;A0A7I2YQN2;B2R8Z8;O60506;B7Z213;A0A7I2V5Q6;A0A7I2YQV8	Heterogeneous nuclear ribonucleoprotein Q	SYNCRIP	Q05CK9_HUMAN SYNCRIP protein (Fragment) OS=Homo sapiens OX=9606 GN=SYNCRIP PE=2 SV=1;B7Z645_HUMAN Synaptotagmin binding cytoplasmic RNA interacting protein OS=Homo sapiens OX=9606 GN=SYNCRIP PE=1 SV=1;A0A7I2V2F2_HUMAN Synaptotagmin binding cytoplasmic RNA	13	2	2	2	4.6	50.65	30250000	3206700	1260400	133610
Q75MC8;A0A7I2V378;E9PCS6;B4E0S2;A0A7I2V5T9;C9J296;E7EPA6;A0A7I2V2R2;A0A7I2V2J0;A0A7I2V5R0;A0A7I2V682;A0A7I2V2T9;A0A7I2V5X5;A0A7I2V4J9;P07942	Laminin subunit beta-1	LAMB1	Q75MC8_HUMAN Laminin, beta 1 (LAMB1) (Fragment) OS=Homo sapiens OX=9606 GN=LAMB1 PE=4 SV=1;A0A7I2V378_HUMAN Laminin subunit beta 1 OS=Homo sapiens OX=9606 GN=LAMB1 PE=1 SV=1;E9PCS6_HUMAN Laminin subunit beta 1 (Fragment) OS=Homo sapiens OX=9606 GN=LAMB1 PE	15	1	1	1	15.5	7.7179	188460000	187010000	47116000	46752000
A0A7I2V509			A0A7I2V509_HUMAN Transmembrane serine protease 2 OS=Homo sapiens OX=9606 GN=TMPRSS2 PE=1 SV=1	1	1	1	1	2.4	44.897	0	0	0	0
A0A8I5QJE7;A0A8I5KYY7;A0A7P0MRI8;A0A8I5KQI1;A0A8I5KQZ0;A0A8I5KS50;A0A8I5KXD7;A0A8I5KRP3;A0A8I5QL35;A0A8I5KRK2;A0A8I5KR92;A0A8I5KX82;A0A8J8Z831;A0A8I5KRA0;A0A8I5KPD4;A0A8I5KW09;A0A8I5KPQ9;A0A8I5KX58;A0A8I5KXW3;A0A8I5KQ87;Q15147	1-phosphatidylinositol 4,5-bisphosphate phosphodiesterase beta-4	PLCB4	A0A8I5QJE7_HUMAN Phosphoinositide phospholipase C OS=Homo sapiens OX=9606 GN=PLCB4 PE=1 SV=1;A0A8I5KYY7_HUMAN Phosphoinositide phospholipase C OS=Homo sapiens OX=9606 GN=PLCB4 PE=1 SV=1;A0A7P0MRI8_HUMAN 1-phosphatidylinositol 4,5-bisphosphate phosphodieste	21	1	1	1	1.1	115.98	0	0	0	0
D6RDG5;D6RF85;A0A7P0T820;Q9Y2D9;Q9UFB7	Zinc finger protein 652;Zinc finger and BTB domain-containing protein 47	ZBTB47;ZNF652	D6RDG5_HUMAN Zinc finger and BTB domain containing 47 OS=Homo sapiens OX=9606 GN=ZBTB47 PE=1 SV=1;D6RF85_HUMAN Zinc finger protein 652 OS=Homo sapiens OX=9606 GN=ZNF652 PE=1 SV=1;A0A7P0T820_HUMAN Zinc finger and BTB domain containing 47 OS=Homo sapiens OX=	5	1	1	1	2.7	33.789	0	0	0	0
A0A7P0T8R3			A0A7P0T8R3_HUMAN Heat shock protein 90 beta family member 1 OS=Homo sapiens OX=9606 GN=HSP90B1 PE=1 SV=1	1	1	1	1	3.2	27.924	0	0	0	0
A0A7P0T9T6			A0A7P0T9T6_HUMAN Occludin OS=Homo sapiens OX=9606 GN=OCLN PE=1 SV=1	1	1	1	1	3.7	52.321	0	0	0	0
A0A7P0TA70;Q9Y312	Protein AAR2 homolog	AAR2	A0A7P0TA70_HUMAN Protein AAR2 homolog OS=Homo sapiens OX=9606 GN=AAR2 PE=1 SV=1;AAR2_HUMAN Protein AAR2 homolog OS=Homo sapiens OX=9606 GN=AAR2 PE=1 SV=2	2	1	1	1	2.5	49.998	0	0	0	0
A0A7P0TB23			A0A7P0TB23_HUMAN Prolylcarboxypeptidase OS=Homo sapiens OX=9606 GN=PRCP PE=1 SV=1	1	1	1	1	2.4	37.271	0	0	0	0
E9PLZ0;H0YEW9;A0A8Q3WLL2;A0A7P0TB54;A0A7P0Z4L6;E9PQ18;A0A8Q3WLN7;Q6ZNB5	Putative short transient receptor potential channel 2-like protein		E9PLZ0_HUMAN XNDC1N-ZNF705EP-ALG1L9P readthrough OS=Homo sapiens OX=9606 GN=XNDC1N PE=4 SV=1;H0YEW9_HUMAN XRCC1 N-terminal domain containing 1, N-terminal like (Fragment) OS=Homo sapiens OX=9606 GN=XNDC1N PE=4 SV=1;A0A8Q3WLL2_HUMAN XNDC1N-ZNF705EP-ALG1L9P	8	1	1	1	15.7	14.79	0	0	0	0
B7Z856;A0A7R7YC49;A0A7R7YCG5;A0A804HL20;P56159	GDNF family receptor alpha-1	GFRA1	B7Z856_HUMAN cDNA FLJ51412, highly similar to GDNF family receptor alpha-1 OS=Homo sapiens OX=9606 PE=2 SV=1;A0A7R7YC49_HUMAN GDNF receptor alpha 1e OS=Homo sapiens OX=9606 GN=GFRalpha-1 PE=2 SV=1;A0A7R7YCG5_HUMAN GDNF receptor alpha 1d OS=Homo sapiens OX=	5	1	1	1	3.8	37.713	0	0	0	0
A0A7R8C4W0;Q9NYY1	Interleukin-20	IL20	A0A7R8C4W0_HUMAN Interleukin family protein OS=Homo sapiens OX=9606 GN=IF2D PE=3 SV=1;IL20_HUMAN Interleukin-20 OS=Homo sapiens OX=9606 GN=IL20 PE=1 SV=2	2	1	1	1	5.1	20.072	0	0	0	0
Q5SW23;Q8WW10;A0A804HI07;A8K141;Q9UI47	Catenin alpha-3	CTNNA3	Q5SW23_HUMAN Catenin alpha 3 (Fragment) OS=Homo sapiens OX=9606 GN=CTNNA3 PE=1 SV=1;Q8WW10_HUMAN CTNNA3 protein OS=Homo sapiens OX=9606 GN=CTNNA3 PE=2 SV=1;A0A804HI07_HUMAN Catenin alpha 3 OS=Homo sapiens OX=9606 GN=CTNNA3 PE=1 SV=1;A8K141_HUMAN Catenin (C	5	1	1	1	7.3	21.685	0	0	0	0
A0A8C8KBL6;P23229	Integrin alpha-6;Integrin alpha-6 heavy chain;Integrin alpha-6 light chain;Processed integrin alpha-6	ITGA6	A0A8C8KBL6_HUMAN Integrin subunit alpha 6 OS=Homo sapiens OX=9606 GN=ITGA6 PE=1 SV=1;ITA6_HUMAN Integrin alpha-6 OS=Homo sapiens OX=9606 GN=ITGA6 PE=1 SV=5	2	1	1	1	0.8	117.8	0	0	0	0
E9PH82;B4DT23;B4DY25;B3KTW4;A0A8I5KR56;A0A8I5QKV5;A0A8I5KZA5;I6L9E8;Q8NCA5	Protein FAM98A	FAM98A	E9PH82_HUMAN Family with sequence similarity 98 member A OS=Homo sapiens OX=9606 GN=FAM98A PE=1 SV=1;B4DT23_HUMAN Family with sequence similarity 98 member A OS=Homo sapiens OX=9606 GN=FAM98A PE=1 SV=1;B4DY25_HUMAN cDNA FLJ55866, highly similar to Protein	9	1	1	1	3.8	34.431	4929600	1802500	308100	112660
A0A8I5KR98;Q5VWG9	Transcription initiation factor TFIID subunit 3	TAF3	A0A8I5KR98_HUMAN TATA-box binding protein associated factor 3 OS=Homo sapiens OX=9606 GN=TAF3 PE=1 SV=1;TAF3_HUMAN Transcription initiation factor TFIID subunit 3 OS=Homo sapiens OX=9606 GN=TAF3 PE=1 SV=1	2	1	1	1	1	103.45	0	0	0	0
A0A8I5QKW0;E9PKK4;G3V1A9;A0A8I5KT00;P42695	Condensin-2 complex subunit D3	NCAPD3	A0A8I5QKW0_HUMAN Non-SMC condensin II complex subunit D3 (Fragment) OS=Homo sapiens OX=9606 GN=NCAPD3 PE=1 SV=1;E9PKK4_HUMAN Non-SMC condensin II complex subunit D3 OS=Homo sapiens OX=9606 GN=NCAPD3 PE=1 SV=1;G3V1A9_HUMAN Condensin-2 complex subunit D3 OS=	5	1	1	1	5.4	31.185	0	0	0	0
A0A8I5KZ46;A0A8I5KTD3;Q8IWF2	FAD-dependent oxidoreductase domain-containing protein 2	FOXRED2	A0A8I5KZ46_HUMAN FAD dependent oxidoreductase domain containing 2 OS=Homo sapiens OX=9606 GN=FOXRED2 PE=1 SV=1;A0A8I5KTD3_HUMAN FAD dependent oxidoreductase domain containing 2 OS=Homo sapiens OX=9606 GN=FOXRED2 PE=1 SV=1;FXRD2_HUMAN FAD-dependent oxidored	3	1	1	1	2.2	66.316	0	0	0	0
A0A8I5KUV8			A0A8I5KUV8_HUMAN Neurotrophic receptor tyrosine kinase 2 OS=Homo sapiens OX=9606 GN=NTRK2 PE=1 SV=1	1	1	1	1	1.9	52.899	0	0	0	0
P35579;A0A8I5KWT8;A0A0U4BW16;Q86XU5;B4E3S1;Q6ZNL4;Q99529;A0A8I5KYI1;Q5BKV1;A0A8I5KU92;Q7Z7R0;O14729;O14794;A0A494C024;Q9UMJ0;B1AH99;Q2PS10;A0A2R8Y4C3;Q68D89;Q66K75;B4E177;A1L2Z2;Q16086;Q16085	Myosin-9	MYH9	MYH9_HUMAN Myosin-9 OS=Homo sapiens OX=9606 GN=MYH9 PE=1 SV=4;A0A8I5KWT8_HUMAN Myosin heavy chain 9 OS=Homo sapiens OX=9606 GN=MYH9 PE=1 SV=1;A0A0U4BW16_HUMAN Non-muscle myosin heavy chain 9 OS=Homo sapiens OX=9606 GN=MYH9 PE=2 SV=1;Q86XU5_HUMAN MYH9 prote	24	95	95	78	48.7	226.53	258210000	336470000	2482800	3235300
A2I829;Q6NUN2;A3F769;A3F768;A0A8I5KX72;O15226	NF-kappa-B-repressing factor	NKRF;NRF	A2I829_HUMAN NF-kappaB repressing factor (Fragment) OS=Homo sapiens OX=9606 GN=NKRF PE=2 SV=1;Q6NUN2_HUMAN NFKB repressing factor OS=Homo sapiens OX=9606 GN=NKRF PE=2 SV=1;A3F769_HUMAN NF-kappaB repressing factor OS=Homo sapiens OX=9606 GN=NRF PE=2 SV=1;A3	6	1	1	1	2	67.45	0	0	0	0
P35580;A0A8I5KZ38;Q9UMG3	Myosin-10	MYH10	MYH10_HUMAN Myosin-10 OS=Homo sapiens OX=9606 GN=MYH10 PE=1 SV=3;A0A8I5KZ38_HUMAN Myosin heavy chain 10 OS=Homo sapiens OX=9606 GN=MYH10 PE=1 SV=1	3	24	13	11	13	229	1473300	0	14444	0
B4DZ32;B4DYM1;A0A994J771;Q92614;B4E0T8	Unconventional myosin-XVIIIa	MYO18A	B4DZ32_HUMAN cDNA FLJ60377, highly similar to Myosin-18A OS=Homo sapiens OX=9606 PE=2 SV=1;B4DYM1_HUMAN cDNA FLJ60372, highly similar to Myosin-18A OS=Homo sapiens OX=9606 PE=2 SV=1;A0A994J771_HUMAN Myosin XVIIIA OS=Homo sapiens OX=9606 GN=MYO18A PE=1 SV=1	5	2	2	2	2	109.58	910570	0	20695	0
A0A994J7B7;Q96T58	Msx2-interacting protein	SPEN	A0A994J7B7_HUMAN Spen family transcriptional repressor (Fragment) OS=Homo sapiens OX=9606 GN=SPEN PE=1 SV=1;MINT_HUMAN Msx2-interacting protein OS=Homo sapiens OX=9606 GN=SPEN PE=1 SV=1	2	1	1	1	0.3	230.21	0	0	0	0
B7Z2R9;B4E2S7;A0A9L9PXQ4;P13473	Lysosome-associated membrane glycoprotein 2	LAMP2	B7Z2R9_HUMAN cDNA FLJ52540, highly similar to Lysosome-associated membrane glycoprotein 2 OS=Homo sapiens OX=9606 PE=2 SV=1;B4E2S7_HUMAN cDNA FLJ58780, highly similar to Homo sapiens lysosomal-associated membrane protein 2 (LAMP2), transcript variant LAMP2	4	1	1	1	5.7	32.979	0	0	0	0
C9JU97;Q59G95;A0A9L9PY31;B7ZKK0;H7C3K2;B2R693;B9EGG9;Q14831	Metabotropic glutamate receptor 7	GRM7	C9JU97_HUMAN Glutamate metabotropic receptor 7 (Fragment) OS=Homo sapiens OX=9606 GN=GRM7 PE=1 SV=2;Q59G95_HUMAN Metabotropic glutamate receptor 7 variant (Fragment) OS=Homo sapiens OX=9606 PE=2 SV=1;A0A9L9PY31_HUMAN Glutamate metabotropic receptor 7 (Frag	8	1	1	1	7.4	13.525	0	0	0	0
C9J2F3;B5MCT7;B3KX06;Q0VGL7;A8MX49;A0M8Q2;Q6IPC0;P49593	Protein phosphatase 1F	PPM1F	C9J2F3_HUMAN Protein phosphatase, Mg2+/Mn2+ dependent 1F (Fragment) OS=Homo sapiens OX=9606 GN=PPM1F PE=1 SV=8;B5MCT7_HUMAN Protein phosphatase 1F (PP2C domain containing), isoform CRA_a OS=Homo sapiens OX=9606 GN=PPM1F PE=1 SV=1;B3KX06_HUMAN cDNA FLJ44413	8	1	1	1	11.2	9.955	0	0	0	0
A6XGL3;A1A508;E7EQ64;P07477;Q9BYE2	Trypsin-1;Alpha-trypsin chain 1;Alpha-trypsin chain 2;Transmembrane protease serine 13	PRSS1;PRSS3;TMPRSS13	A6XGL3_HUMAN Protease serine 1 OS=Homo sapiens OX=9606 GN=PRSS1 PE=1 SV=1;A1A508_HUMAN PRSS3 protein OS=Homo sapiens OX=9606 GN=PRSS3 PE=2 SV=1;E7EQ64_HUMAN Serine protease 1 OS=Homo sapiens OX=9606 GN=PRSS1 PE=1 SV=1;TRY1_HUMAN Serine protease 1 OS=Homo s	5	1	1	1	3.4	25.399	0	0	0	0
B3KNZ4;B4DRU0;B4DVU3;B4E2Z6;B4DDN4;B4DVQ5;A1KYQ7;Q99613;B5ME19	Eukaryotic translation initiation factor 3 subunit C;Eukaryotic translation initiation factor 3 subunit C-like protein	EIF3C;EIF3CL	B3KNZ4_HUMAN Eukaryotic translation initiation factor 3 subunit C OS=Homo sapiens OX=9606 GN=EIF3C PE=2 SV=1;B4DRU0_HUMAN Eukaryotic translation initiation factor 3 subunit C OS=Homo sapiens OX=9606 GN=EIF3C PE=2 SV=1;B4DVU3_HUMAN Eukaryotic translation in	9	1	1	1	1.4	80.923	67603000	23997000	2112600	749920
B3KU55;H0Y2M0;A2VDJ0	Transmembrane protein 131-like	KIAA0922	B3KU55_HUMAN cDNA FLJ39219 fis, clone OCBBF2006849, weakly similar to Transmembrane protein 131 OS=Homo sapiens OX=9606 PE=2 SV=1;H0Y2M0_HUMAN Transmembrane 131 like (Fragment) OS=Homo sapiens OX=9606 GN=TMEM131L PE=1 SV=1;T131L_HUMAN Transmembrane protein	3	1	1	1	2.1	99.526	0	0	0	0
Q8N7W9;Q9BTQ8;H0Y8A2;C9K0V9;A4D0Q3;Q9ULK2	Ataxin-7-like protein 1	ATXN7L1;KIAA1218	Q8N7W9_HUMAN cDNA FLJ40255 fis, clone TESTI2024999, weakly similar to ATAXIN 7 OS=Homo sapiens OX=9606 PE=2 SV=1;Q9BTQ8_HUMAN ATXN7L1 protein OS=Homo sapiens OX=9606 GN=ATXN7L1 PE=1 SV=2;H0Y8A2_HUMAN Ataxin 7 like 1 (Fragment) OS=Homo sapiens OX=9606 GN=AT	6	1	1	1	3.1	44.187	0	0	0	0
Q9Y3Z0;A4FU71		DKFZp564J0123;C3orf60	Q9Y3Z0_HUMAN NADH dehydrogenase [ubiquinone] 1 alpha subcomplex assembly factor 3 OS=Homo sapiens OX=9606 GN=DKFZp564J0123 PE=2 SV=2;A4FU71_HUMAN NADH dehydrogenase [ubiquinone] 1 alpha subcomplex assembly factor 3 OS=Homo sapiens OX=9606 GN=C3orf60 PE=2 S	2	1	1	1	7.1	13.866	0	0	0	0
A6NDY9;Q60FE6;Q60FE5;P21333;A0A7P0NMY4;A0A087WWY3;A0A7I2V3E6;F8WE98;Q14315;A0A804HJC2;A0A804HL72;A0A804HK76;O75369;A0A669KBC6;Q8TES4	Filamin-A	FLNA	A6NDY9_HUMAN Filamin A OS=Homo sapiens OX=9606 GN=FLNA PE=2 SV=4;Q60FE6_HUMAN Filamin A OS=Homo sapiens OX=9606 GN=FLNA PE=2 SV=1;Q60FE5_HUMAN Filamin A OS=Homo sapiens OX=9606 GN=FLNA PE=1 SV=1;FLNA_HUMAN Filamin-A OS=Homo sapiens OX=9606 GN=FLNA PE=1 SV=	15	8	8	8	3.9	245.86	1113300	5038200	9852.3	44586
P68032;P68133;A6NL76;A8K3K1;Q13707;P62736;Q7Z7J6;B7Z6P1;D2JYH4;P63267;B3KUD3;B3KW67;B7Z6I1;F6UVQ4;C9JFL5;F6QUT6;A0A804HKV3;B8ZZJ2;F8WB63;B4DUI8;F8WCH0;Q562R1;B3KPP5;Q562R0;Q562Q4;Q562X0;Q562N2;Q562Q2;Q562X2;Q562S2;Q562X6;Q562Q6;Q562Y4;Q562Q8;Q562Q9;Q562Q0;K4EQ44;K4EP00;Q562X4;Q562W2;Q562X7;Q562U1;Q562L3;Q562T4;Q562M3;Q562M5;Q562R6;Q562Y8;Q562T0;K4ENJ5;Q562R5;Q562P8;Q562X1;A0A7P0TBL1;Q562T3;Q562U0…	Actin, alpha cardiac muscle 1;Actin, alpha skeletal muscle;Actin, aortic smooth muscle;Actin, gamma-enteric smooth muscle	ACTC1;ACTA1;ACTA2;ACTG2	ACTC_HUMAN Actin, alpha cardiac muscle 1 OS=Homo sapiens OX=9606 GN=ACTC1 PE=1 SV=1;ACTS_HUMAN Actin, alpha skeletal muscle OS=Homo sapiens OX=9606 GN=ACTA1 PE=1 SV=1;A6NL76_HUMAN Actin alpha 1, skeletal muscle OS=Homo sapiens OX=9606 GN=ACTA1 PE=1 SV=4;A8	60	8	1	1	23.3	42.019	4806200	5569700	240310	278480
A7E2U9		SLC12A6	A7E2U9_HUMAN SLC12A6 protein (Fragment) OS=Homo sapiens OX=9606 GN=SLC12A6 PE=2 SV=1	1	1	1	1	6.8	15.059	0	0	0	0
P68363;B3KPS3;Q71U36;B3KT06;A8JZY9;F5H5D3;B7Z1K5;F8VQQ4;Q53GA7;F8VVB9;Q9BQE3;F8VS66;P0DPH8;Q1ZYQ1;P0DPH7;Q8N532;F8VRZ4;Q7Z3M3;C9J2C0;A0A7P0T945;F8VX09;Q6PEY2;P68366;Q9NY65;F8VWV9;B4DN58;A0A7P0TA31;B4DQK4;C9JEV8;Q6QMJ5;C9JDL2;B4DDU2;C9JQ00;C9JJQ8;Q9UQM3;F8VRK0;C9K0S6;V9GZ17;A0A7P0Z4A1;A6NHL2;C9JDS9;F8W0F6;Q15670	Tubulin alpha-1B chain;Tubulin alpha-1A chain;Tubulin alpha-1C chain;Tubulin alpha-3E chain;Tubulin alpha-4A chain;Tubulin alpha-8 chain	TUBA1B;TUBA1A;TUBA1C;TUBA2;DKFZp686L04275;TUBA8;TUBA3E;TUBA4A	TBA1B_HUMAN Tubulin alpha-1B chain OS=Homo sapiens OX=9606 GN=TUBA1B PE=1 SV=1;B3KPS3_HUMAN Tubulin alpha chain OS=Homo sapiens OX=9606 PE=2 SV=1;TBA1A_HUMAN Tubulin alpha-1A chain OS=Homo sapiens OX=9606 GN=TUBA1A PE=1 SV=1;B3KT06_HUMAN Tubulin alpha chai	43	7	7	7	21.3	50.151	66969000	76460000	3189000	3640900
A8K1T6			A8K1T6_HUMAN cDNA FLJ77270, highly similar to Homo sapiens methyltransferase like 4 (METTL4), mRNA OS=Homo sapiens OX=9606 PE=2 SV=1	1	1	1	1	3.8	53.997	0	0	0	0
Q9H6X9;A8K3W9;B4DMA2;B4DGL0;P08238	Heat shock protein HSP 90-beta	HSP90AB1	Q9H6X9_HUMAN cDNA: FLJ21717 fis, clone COL10322 OS=Homo sapiens OX=9606 PE=2 SV=1;A8K3W9_HUMAN cDNA FLJ77842 OS=Homo sapiens OX=9606 PE=2 SV=1;B4DMA2_HUMAN cDNA FLJ54023, highly similar to Heat shock protein HSP 90-beta OS=Homo sapiens OX=9606 PE=2 SV=1;B4	5	1	1	1	7.5	41.613	28689000	26212000	1793100	1638300
D6RGE0;D6RI02;D6RED7;D6RAS7;B7Z3M5;H0Y8L7;D6RB09;E9PFI5;D6RG13;D6RAT0;Q6NXR8;A8K4W0;P61247	40S ribosomal protein S3a	RPS3A	D6RGE0_HUMAN Ribosomal protein S3A (Fragment) OS=Homo sapiens OX=9606 GN=RPS3A PE=1 SV=1;D6RI02_HUMAN Ribosomal protein S3A OS=Homo sapiens OX=9606 GN=RPS3A PE=1 SV=1;D6RED7_HUMAN Ribosomal protein S3A (Fragment) OS=Homo sapiens OX=9606 GN=RPS3A PE=1 SV=1;	13	1	1	1	26.2	7.2853	8167700	0	2041900	0
F4ZW64;A8K590;F4ZW65;Q12906;F4ZW66;B4DDF3;Q59GP7;B4DFG4;K7EQR9;A0A0S2Z5K8;V9HWK4;Q96SI9	Interleukin enhancer-binding factor 3	ILF3	F4ZW64_HUMAN NF90a OS=Homo sapiens OX=9606 PE=2 SV=1;A8K590_HUMAN cDNA FLJ77456, highly similar to Homo sapiens interleukin enhancer binding factor 3, 90kDa (ILF3), transcript variant 2, mRNA OS=Homo sapiens OX=9606 PE=2 SV=1;F4ZW65_HUMAN NF90b OS=Homo sap	12	4	4	4	7.3	75.96	31651000	9410900	930920	276790
V9HW07;A8K5C8;P17031	Zinc finger protein 26	HEL-179;ZNF26	V9HW07_HUMAN Epididymis luminal protein 179 OS=Homo sapiens OX=9606 GN=HEL-179 PE=2 SV=1;A8K5C8_HUMAN cDNA FLJ77537, highly similar to Homo sapiens zinc finger protein 26 (KOX 20) (ZNF26), mRNA OS=Homo sapiens OX=9606 PE=2 SV=1;ZNF26_HUMAN Zinc finger prot	3	1	1	1	1.9	61.282	0	2788800	0	96165
A8K5I2;Q9ULW6	Nucleosome assembly protein 1-like 2	NAP1L2	A8K5I2_HUMAN cDNA FLJ76295, highly similar to Homo sapiens nucleosome assembly protein 1-like 2 (NAP1L2), mRNA OS=Homo sapiens OX=9606 PE=2 SV=1;NP1L2_HUMAN Nucleosome assembly protein 1-like 2 OS=Homo sapiens OX=9606 GN=NAP1L2 PE=1 SV=1	2	1	1	1	3.7	52.525	0	0	0	0
B7Z8H0;Q96F82;A8K794;Q13415	Origin recognition complex subunit 1	ORC1L;ORC1	B7Z8H0_HUMAN Origin recognition complex subunit 1 OS=Homo sapiens OX=9606 PE=2 SV=1;Q96F82_HUMAN Origin recognition complex subunit 1 OS=Homo sapiens OX=9606 GN=ORC1L PE=1 SV=1;A8K794_HUMAN Origin recognition complex subunit 1 OS=Homo sapiens OX=9606 PE=2	4	1	1	1	1.2	96.749	0	0	0	0
H9A532;A8K8T9;Q8WWL7	G2/mitotic-specific cyclin-B3	CCNB3	H9A532_HUMAN BCL6 corepressor-cyclin B3 fusion protein OS=Homo sapiens OX=9606 PE=2 SV=1;A8K8T9_HUMAN cDNA FLJ77187, highly similar to Homo sapiens cyclin B3 (CCNB3), transcript variant 3, mRNA OS=Homo sapiens OX=9606 PE=2 SV=1;CCNB3_HUMAN G2/mitotic-speci	3	1	1	1	0.4	337.72	0	0	0	0
A8K8Z4;P13671	Complement component C6	C6	A8K8Z4_HUMAN Complement component C6 OS=Homo sapiens OX=9606 PE=2 SV=1;CO6_HUMAN Complement component C6 OS=Homo sapiens OX=9606 GN=C6 PE=1 SV=3	2	1	1	1	1.1	104.72	0	0	0	0
B4DTD4;A8K964;Q9H307;B4E392	Pinin	PNN	B4DTD4_HUMAN cDNA FLJ56361, highly similar to Pinin OS=Homo sapiens OX=9606 PE=2 SV=1;A8K964_HUMAN Pinin OS=Homo sapiens OX=9606 PE=2 SV=1;PININ_HUMAN Pinin OS=Homo sapiens OX=9606 GN=PNN PE=1 SV=5;B4E392_HUMAN cDNA FLJ52602, highly similar to Pinin OS=Hom	4	3	3	3	8.5	53.001	22370000	12252000	1065300	583450
H0YAC1;A8K9A9;P03952	Plasma kallikrein;Plasma kallikrein heavy chain;Plasma kallikrein light chain	KLKB1	H0YAC1_HUMAN Uncharacterized protein (Fragment) OS=Homo sapiens OX=9606 PE=3 SV=1;A8K9A9_HUMAN cDNA FLJ77744, highly similar to Homo sapiens kallikrein B, plasma (Fletcher factor) 1 (KLKB1), mRNA OS=Homo sapiens OX=9606 PE=2 SV=1;KLKB1_HUMAN Plasma kallikr	3	1	1	1	1.3	76.773	0	0	0	0
B4DR52;B2R4S9;U3KQK0;I6L9F7;A8K9J7;Q0D2M2;Q93079;Q96A08;Q99880;Q99879;Q99877;Q5QNW6;P62807;P58876;P57053;P33778;P23527;P06899;O60814;Q16778;Q8N257	Histone H2B;Histone H2B type 1-H;Histone H2B type 1-A;Histone H2B type 1-L;Histone H2B type 1-M;Histone H2B type 1-N;Histone H2B type 2-F;Histone H2B type 1-C/E/F/G/I;Histone H2B type 1-D;Histone H2B type F-S;Histone H2B type 1-B;Histone H2B type 1-O;Histone H2B type 1-J;Histone H2B type 1-K;Histone H2B type 2-E;Histone H2B type 3-B	HIST1H2BI;HIST1H2BN;HIST1H2BM;HIST1H2BC;HIST1H2BH;HIST1H2BA;HIST1H2BL;HIST2H2BF;HIST1H2BD;H2BFS;HIST1H2BB;HIST1H2BO;HIST1H2BJ;HIST1H2BK;HIST2H2BE;HIST3H2BB	B4DR52_HUMAN Histone H2B OS=Homo sapiens OX=9606 PE=1 SV=1;B2R4S9_HUMAN Histone H2B OS=Homo sapiens OX=9606 GN=HIST1H2BE PE=2 SV=1;U3KQK0_HUMAN Histone H2B OS=Homo sapiens OX=9606 GN=H2BC15 PE=1 SV=1;I6L9F7_HUMAN Histone H2B (Fragment) OS=Homo sapiens OX=9	21	2	2	2	10.8	18.041	37988000	44636000	3453500	4057800
A8KAD2;Q5JVG2	Zinc finger protein 484	ZNF484	A8KAD2_HUMAN cDNA FLJ77477, highly similar to Homo sapiens zinc finger protein 484 (ZNF484), transcript variant 2, mRNA OS=Homo sapiens OX=9606 PE=2 SV=1;ZN484_HUMAN Zinc finger protein 484 OS=Homo sapiens OX=9606 GN=ZNF484 PE=1 SV=1	2	1	1	1	1.6	93.946	0	0	0	0
A9UFC0;B2CIS9;P31944	Caspase-14;Caspase-14 subunit p17, mature form;Caspase-14 subunit p10, mature form;Caspase-14 subunit p20, intermediate form;Caspase-14 subunit p8, intermediate form	CASP14	A9UFC0_HUMAN Caspase 14 OS=Homo sapiens OX=9606 GN=CASP14 PE=2 SV=1;B2CIS9_HUMAN Caspase 14, apoptosis-related cysteine peptidase OS=Homo sapiens OX=9606 GN=CASP14 PE=2 SV=1;CASPE_HUMAN Caspase-14 OS=Homo sapiens OX=9606 GN=CASP14 PE=1 SV=2	3	1	1	1	4.5	27.666	2496900	0	166460	0
Q2F831;B4DHC4;G9K388;V9HW98;B3KNB4;E7EX29;V9HWD6;B5BU24;B2R6N6;K7EM20;D0PNI1;G9K389;B4DMT8;B4DE78;Q9H4N8;B7ZA86;B0AZS6;Q53S41;H0YB80;B7Z2E6;B4DY04;P27348;P31946;Q04917;P61981;P31947;P62258;P63104	14-3-3 protein theta;14-3-3 protein beta/alpha;14-3-3 protein beta/alpha, N-terminally processed;14-3-3 protein eta;14-3-3 protein gamma;14-3-3 protein gamma, N-terminally processed;14-3-3 protein sigma;14-3-3 protein epsilon;14-3-3 protein zeta/delta	YWHAE/FAM22A fusion;HEL2;YWHAZ;HEL-S-1;YWHAB;YWHAE;YWHAE/FAM22B fusion;YWHAQ;YWHAH;YWHAG;SFN	Q2F831_HUMAN Tyrosine 3-monooxygenasea/tryptophan 5-monooxygenase activation protein zeta (Fragment) OS=Homo sapiens OX=9606 PE=2 SV=1;B4DHC4_HUMAN cDNA FLJ51843, highly similar to 14-3-3 protein gamma OS=Homo sapiens OX=9606 PE=2 SV=1;G9K388_HUMAN YWHAE/F	28	1	1	1	9.4	11.81	6597800	0	1099600	0
E9PDF6;B0I1S9;O43795;E7EQD9;Q05CR5;B3KQI2;C9JYW1;A0A0U1RRI3;H7C2Y7;Q14777;C9JUP5	Unconventional myosin-Ib	MYO1B	E9PDF6_HUMAN Myosin IB OS=Homo sapiens OX=9606 GN=MYO1B PE=1 SV=1;B0I1S9_HUMAN MYO1B variant protein OS=Homo sapiens OX=9606 GN=MYO1B PE=2 SV=1;MYO1B_HUMAN Unconventional myosin-Ib OS=Homo sapiens OX=9606 GN=MYO1B PE=1 SV=3	11	13	13	11	14.6	128.48	17031000	3480000	279190	57049
J3QQL5;I6L994;B4E1Q4;B0YJ89;O14730	Serine/threonine-protein kinase RIO3	RIOK3	J3QQL5_HUMAN RIO kinase 3 (Fragment) OS=Homo sapiens OX=9606 GN=RIOK3 PE=1 SV=1;I6L994_HUMAN Serine/threonine-protein kinase RIO3 OS=Homo sapiens OX=9606 GN=RIOK3 PE=2 SV=1;B4E1Q4_HUMAN Serine/threonine-protein kinase RIO3 OS=Homo sapiens OX=9606 GN=RIOK3	5	1	1	1	5.9	15.096	0	0	0	0
Q0VAS5;B2R4R0;P62805;Q6B823	Histone H4	HIST1H4H;HIST1H4A	Q0VAS5_HUMAN Histone H4 OS=Homo sapiens OX=9606 GN=HIST1H4H PE=1 SV=1;B2R4R0_HUMAN Histone H4 OS=Homo sapiens OX=9606 GN=HIST1H4L PE=2 SV=1;H4_HUMAN Histone H4 OS=Homo sapiens OX=9606 GN=H4C1 PE=1 SV=2	4	3	3	3	33	11.314	18734000	88868000	3122300	14811000
B2R856;O15254	Acyl-coenzyme A oxidase;Peroxisomal acyl-coenzyme A oxidase 3	ACOX3	B2R856_HUMAN Acyl-coenzyme A oxidase OS=Homo sapiens OX=9606 PE=2 SV=1;ACOX3_HUMAN Peroxisomal acyl-coenzyme A oxidase 3 OS=Homo sapiens OX=9606 GN=ACOX3 PE=1 SV=2	2	1	1	1	1.4	77.556	428800000	393020000	10209000	9357700
Q53RU9;E9PAR2;Q59FC7;G5E998;B2R8K4;Q53X93;Q5U0J5;F1JVV6;F1JVV5;P18846;P16220	Cyclic AMP-dependent transcription factor ATF-1;Cyclic AMP-responsive element-binding protein 1	CREB1;CREM;EWSR1/ATF1 fusion;ATF1	Q53RU9_HUMAN Uncharacterized protein CREB1 (Fragment) OS=Homo sapiens OX=9606 GN=CREB1 PE=4 SV=1;E9PAR2_HUMAN cAMP responsive element modulator OS=Homo sapiens OX=9606 GN=CREM PE=1 SV=1;Q59FC7_HUMAN cAMP responsive element modulator isoform u variant (Frag	11	1	1	1	19.1	5.6074	0	0	0	0
Q6P0N9;B2RAL3;Q06190	Serine/threonine-protein phosphatase 2A regulatory subunit B subunit alpha	PPP2R3A	Q6P0N9_HUMAN Protein phosphatase 2 (Formerly 2A), regulatory subunit B, alpha OS=Homo sapiens OX=9606 GN=PPP2R3A PE=2 SV=1;B2RAL3_HUMAN cDNA, FLJ94988, highly similar to Homo sapiens protein phosphatase 2 (formerly 2A), regulatory subunit B, alpha (PPP	3	1	1	1	0.6	130.2	0	0	0	0
Q9NWV7;Q659C9;Q9NVU3;B2RCJ6;Q9BZH6	WD repeat-containing protein 11	DKFZp434L1715;WDR11	Q9NWV7_HUMAN cDNA FLJ20572 fis, clone REC01048 OS=Homo sapiens OX=9606 PE=2 SV=1;Q659C9_HUMAN Uncharacterized protein DKFZp434L1715 OS=Homo sapiens OX=9606 GN=DKFZp434L1715 PE=2 SV=1;Q9NVU3_HUMAN cDNA FLJ10506 fis, clone NT2RP2000510 OS=Homo sapiens OX=960	5	1	1	1	1.6	58.139	0	0	0	0
Q16176;K7EQY5;F1T0G6;B2RDR6;P42679	Non-specific protein-tyrosine kinase;Megakaryocyte-associated tyrosine-protein kinase	lsk;MATK	Q16176_HUMAN Tyrosine-protein kinase OS=Homo sapiens OX=9606 GN=lsk PE=2 SV=1;K7EQY5_HUMAN Tyrosine-protein kinase OS=Homo sapiens OX=9606 GN=MATK PE=1 SV=1;F1T0G6_HUMAN Tyrosine-protein kinase OS=Homo sapiens OX=9606 GN=MATK PE=2 SV=1;B2RDR6_HUMAN Tyrosin	5	1	1	1	3.7	51.908	0	0	0	0
B2RXJ9;Q8IYS2	Uncharacterized protein KIAA2013	LOC728138;KIAA2013	B2RXJ9_HUMAN LOC728138 protein OS=Homo sapiens OX=9606 GN=LOC728138 PE=2 SV=1;K2013_HUMAN Uncharacterized protein KIAA2013 OS=Homo sapiens OX=9606 GN=KIAA2013 PE=1 SV=1	2	1	1	1	1.9	68.935	0	0	0	0
B4E0B9;B4DZC3;B3KMC9;Q9H0D6	5-3 exoribonuclease 2	XRN2	B4E0B9_HUMAN 5-3 exoribonuclease OS=Homo sapiens OX=9606 PE=2 SV=1;B4DZC3_HUMAN 5-3 exoribonuclease OS=Homo sapiens OX=9606 PE=2 SV=1;B3KMC9_HUMAN 5-3 exoribonuclease OS=Homo sapiens OX=9606 PE=2 SV=1;XRN2_HUMAN 5-3 exoribonuclease 2 OS=Homo sapien	4	1	1	1	0.9	99.95	34423000	14703000	800540	341920
Q6IAW5;B3KQF5;O43852	Calumenin	CALU	Q6IAW5_HUMAN CALU protein OS=Homo sapiens OX=9606 GN=CALU PE=2 SV=1;B3KQF5_HUMAN cDNA FLJ90381 fis, clone NT2RP2005035, highly similar to Calumenin OS=Homo sapiens OX=9606 PE=2 SV=1;CALU_HUMAN Calumenin OS=Homo sapiens OX=9606 GN=CALU PE=1 SV=2	3	1	1	1	2.9	37.106	0	0	0	0
B3KS74;Q96IE1;Q9UNF3;F5H1D6;Q9Y5S4;Q9Y5S5;Q07864	DNA polymerase;DNA polymerase epsilon catalytic subunit A	POLE;POLE1	B3KS74_HUMAN DNA polymerase epsilon catalytic subunit OS=Homo sapiens OX=9606 PE=2 SV=1;Q96IE1_HUMAN DNA polymerase epsilon catalytic subunit (Fragment) OS=Homo sapiens OX=9606 GN=POLE PE=2 SV=1;Q9UNF3_HUMAN DNA polymerase epsilon catalytic subunit OS=Homo	7	1	1	1	1.6	56.533	0	0	0	0
B3KT80;B3KSN8;Q5CZI3;Q96JL9	Zinc finger protein 333	ZNF333;DKFZp686C13142	B3KT80_HUMAN cDNA FLJ37823 fis, clone BRSSN2004679, highly similar to Zinc finger protein 333 OS=Homo sapiens OX=9606 PE=2 SV=1;B3KSN8_HUMAN Zinc finger protein 333, isoform CRA_a OS=Homo sapiens OX=9606 GN=ZNF333 PE=2 SV=1;Q5CZI3_HUMAN Uncharacterized pro	4	1	1	1	6.3	28.784	0	0	0	0
B3KT32;Q6ZN96;C9IZY8;Q96PY5	Formin-like protein 2	FMNL2	B3KT32_HUMAN cDNA FLJ37546 fis, clone BRCAN2027364, highly similar to Homo sapiens formin-like 2 (FMNL2), transcript variant 2, mRNA OS=Homo sapiens OX=9606 PE=2 SV=1;Q6ZN96_HUMAN cDNA FLJ16308 fis, clone PUAEN2006335 OS=Homo sapiens OX=9606 PE=1 SV=1;C9IZ	4	1	1	1	2.2	41.746	0	0	0	0
E9PEF1;B4DIM1;Q8IW54;B3KT60;O00408	cGMP-dependent 3,5-cyclic phosphodiesterase	PDE2A	E9PEF1_HUMAN Phosphodiesterase OS=Homo sapiens OX=9606 GN=PDE2A PE=1 SV=2;B4DIM1_HUMAN Phosphodiesterase OS=Homo sapiens OX=9606 PE=2 SV=1;Q8IW54_HUMAN Phosphodiesterase OS=Homo sapiens OX=9606 GN=PDE2A PE=2 SV=1;B3KT60_HUMAN Phosphodiesterase OS=Homo sapi	5	1	1	1	1.3	93.623	0	0	0	0
Q9H5I3;Q96QL1;Q8N3P9;B3KTA4;Q96LW9	Zinc finger and SCAN domain-containing protein 31	ZNF323;DKFZp313M0722;ZSCAN31	Q9H5I3_HUMAN cDNA: FLJ23407 fis, clone HEP19601 OS=Homo sapiens OX=9606 PE=2 SV=1;Q96QL1_HUMAN Zinc finger protein 323 OS=Homo sapiens OX=9606 GN=ZNF323 PE=2 SV=1;Q8N3P9_HUMAN Uncharacterized protein DKFZp313M0722 OS=Homo sapiens OX=9606 GN=DKFZp313M0722 P	5	1	1	1	6.2	24.23	0	0	0	0
B3KWY1;B3KV92;B7ZVY5;Q68D06;Q7Z7L1	Schlafen family member 13;Schlafen family member 11	FLJ31952;SLFN13;SLFN11	B3KWY1_HUMAN cDNA FLJ44196 fis, clone THYMU3000133, highly similar to Homo sapiens likley ortholog of mouse schlafen 10, mRNA OS=Homo sapiens OX=9606 PE=2 SV=1;B3KV92_HUMAN Likley ortholog of mouse schlafen 10, isoform CRA_b OS=Homo sapiens OX=9606 GN=FLJ3	5	1	1	1	1.2	64.506	0	0	0	0
D6RG09;H0Y4F4;F8W6D9;B3KX86;Q9GZR1	Sentrin-specific protease 6	SENP6	D6RG09_HUMAN SUMO specific peptidase 6 (Fragment) OS=Homo sapiens OX=9606 GN=SENP6 PE=1 SV=1;H0Y4F4_HUMAN SUMO specific peptidase 6 (Fragment) OS=Homo sapiens OX=9606 GN=SENP6 PE=1 SV=1;F8W6D9_HUMAN SUMO specific peptidase 6 OS=Homo sapiens OX=9606 GN=SENP	5	1	1	1	4.1	24.816	0	0	0	0
B4DDI0;H7BXY5;Q0ZGT2	Nexilin	NEXN	B4DDI0_HUMAN cDNA FLJ55951, highly similar to Homo sapiens nexilin (F actin binding protein) (NEXN), mRNA OS=Homo sapiens OX=9606 PE=2 SV=1;H7BXY5_HUMAN Nexilin F-actin binding protein (Fragment) OS=Homo sapiens OX=9606 GN=NEXN PE=1 SV=1;NEXN_HUMAN Nexilin	3	1	1	1	2.8	46.172	5075100	5162000	253760	258100
C9JRJ8;E9PFW8;E3W990;B4DE82;E7EMC7;E3WH17;Q13501	Tyrosine-protein kinase receptor;Sequestosome-1	SQSTM1;SQSTM1-ALK	C9JRJ8_HUMAN Sequestosome 1 (Fragment) OS=Homo sapiens OX=9606 GN=SQSTM1 PE=1 SV=1;E9PFW8_HUMAN Sequestosome 1 (Fragment) OS=Homo sapiens OX=9606 GN=SQSTM1 PE=1 SV=1;E3W990_HUMAN Sequestosome 1 (Fragment) OS=Homo sapiens OX=9606 GN=SQSTM1 PE=1 SV=1;B4DE82_	7	1	1	1	8.6	15.74	0	0	0	0
B4DER3			B4DER3_HUMAN Inositol 1,4,5-trisphosphate receptor (Fragment) OS=Homo sapiens OX=9606 PE=2 SV=1	1	1	1	1	1.1	126.2	0	0	0	0
Q8N6N5;B4DJ43;P68371;Q8IWP6;Q8IZ29;P04350;B4DFH6;Q96HX0;B4DE77;B3KML9;Q9BVA1;Q13885;Q6LC01;O43209;A0A384MEE3;B2R6L0;Q9UGA2;B7Z4N1;Q5SQY0;B4DP54;A0A075B736;B3KS31;K7ESM5;A4UCT2;Q3ZCM7;Q9BUF5;Q6P602;A6NNZ2;B4E386;B4DMJ5;M0QX14;M0QYM7;M0QZL7;M0R042;M0R2D3;B2RBD5;Q2NKY5;A0A0B4J269;M0R2T4;M0R278;Q13509;B4DNW1;I0CMK4;M0QY37;Q9BV28;M0R0X0;M0QY85	Tubulin beta-4B chain;Tubulin beta-4A chain;Tubulin beta-2B chain;Tubulin beta-2A chain;Tubulin beta-8 chain;Tubulin beta-6 chain;Tubulin beta-8 chain-like protein LOC260334	TUBB2C;TUBB4B;TUBB4A;TUBB2B;TUBB2A;DKFZp566F223;TUBB8;TUBB6;TUBB	Q8N6N5_HUMAN Tubulin beta chain OS=Homo sapiens OX=9606 GN=TUBB2C PE=2 SV=1;B4DJ43_HUMAN cDNA FLJ53341, highly similar to Tubulin beta-4 chain OS=Homo sapiens OX=9606 PE=2 SV=1;TBB4B_HUMAN Tubulin beta-4B chain OS=Homo sapiens OX=9606 GN=TUBB4B PE=1 SV=1;Q	47	4	4	1	12.1	49.807	28109000	37817000	1405500	1890900
B4DFT8;Q7Z4V0	Zinc finger protein 438	ZNF438	B4DFT8_HUMAN cDNA FLJ57968, highly similar to Zinc finger protein 438 OS=Homo sapiens OX=9606 PE=2 SV=1;ZN438_HUMAN Zinc finger protein 438 OS=Homo sapiens OX=9606 GN=ZNF438 PE=1 SV=1	2	1	1	1	1.5	62.348	0	0	0	0
K7EQH4;K7EJP1;B4DGW3;K7ERX7;K7EK77;V9HW26;P25705	ATP synthase subunit alpha;ATP synthase subunit alpha, mitochondrial	ATP5A1;HEL-S-123m	K7EQH4_HUMAN ATP synthase F1 subunit alpha (Fragment) OS=Homo sapiens OX=9606 GN=ATP5F1A PE=1 SV=1;K7EJP1_HUMAN ATP synthase F1 subunit alpha (Fragment) OS=Homo sapiens OX=9606 GN=ATP5F1A PE=1 SV=8;B4DGW3_HUMAN cDNA FLJ54625, highly similar to ATP synthase	7	1	1	1	14.4	11.715	5605400	0	800770	0
C9JD91;B4DJ21;B4DJ12;Q9H3S7	Protein-tyrosine-phosphatase;Tyrosine-protein phosphatase non-receptor type 23	PTPN23	C9JD91_HUMAN Protein tyrosine phosphatase non-receptor type 23 (Fragment) OS=Homo sapiens OX=9606 GN=PTPN23 PE=1 SV=8;B4DJ21_HUMAN cDNA FLJ53444, highly similar to Tyrosine-protein phosphatase non-receptor type 23 OS=Homo sapiens OX=9606 PE=2 SV=1;B4DJ12_H	4	1	1	1	4.7	19.041	0	0	0	0
B4DMC6;B4DRE8;B4DPU3;Q6PK56;P13639	Elongation factor 2	EEF2	B4DMC6_HUMAN cDNA FLJ60696, highly similar to Elongation factor 2 OS=Homo sapiens OX=9606 PE=2 SV=1;B4DRE8_HUMAN cDNA FLJ58164, highly similar to Elongation factor 2 OS=Homo sapiens OX=9606 PE=2 SV=1;B4DPU3_HUMAN cDNA FLJ56548, highly similar to Elongation	5	1	1	1	7	42.934	4202700	4454300	247220	262020
C9IYV0;B4DMI8;Q8N8L2	Zinc finger protein 491	ZNF491	C9IYV0_HUMAN Zinc finger protein 491 (Fragment) OS=Homo sapiens OX=9606 GN=ZNF491 PE=4 SV=1;B4DMI8_HUMAN cDNA FLJ56992, highly similar to Zinc finger protein 491 OS=Homo sapiens OX=9606 PE=2 SV=1;ZN491_HUMAN Zinc finger protein 491 OS=Homo sapiens OX=9606	3	1	1	1	11.5	15.982	0	0	0	0
B4DPB6;B7ZAR0;O60826	Coiled-coil domain-containing protein 22	CCDC22	B4DPB6_HUMAN Coiled-coil domain-containing protein 22 OS=Homo sapiens OX=9606 PE=2 SV=1;B7ZAR0_HUMAN Coiled-coil domain-containing protein 22 OS=Homo sapiens OX=9606 PE=2 SV=1;CCD22_HUMAN Coiled-coil domain-containing protein 22 OS=Homo sapiens OX=9606 GN=	3	1	1	1	1.2	65.156	0	0	0	0
B4DPV2;H0Y4U7;Q8WWZ4;Q8IUA7	ATP-binding cassette sub-family A member 10;ATP-binding cassette sub-family A member 9	ABCA9;ABCA10	B4DPV2_HUMAN cDNA FLJ51271, highly similar to Homo sapiens ATP-binding cassette, sub-family A (ABC1), member 10 (ABCA10), mRNA OS=Homo sapiens OX=9606 PE=2 SV=1;H0Y4U7_HUMAN ATP binding cassette subfamily A member 9 OS=Homo sapiens OX=9606 GN=ABCA9 PE=1 SV	4	1	1	1	2.1	60.889	0	0	0	0
B4DQ49;Q8N1N4	Keratin, type II cytoskeletal 78	KRT78	B4DQ49_HUMAN cDNA FLJ54374, highly similar to Homo sapiens keratin 78 (KRT78), mRNA OS=Homo sapiens OX=9606 PE=2 SV=1;K2C78_HUMAN Keratin, type II cytoskeletal 78 OS=Homo sapiens OX=9606 GN=KRT78 PE=1 SV=2	2	1	1	1	4.1	31.437	1260100	2737000	84009	182470
B4DQI5;Q96S90	LysM and putative peptidoglycan-binding domain-containing protein 1	LYSMD1	B4DQI5_HUMAN cDNA FLJ52686, highly similar to Homo sapiens LysM, peptidoglycan-binding, domain containing 1 (LYSMD1), mRNA OS=Homo sapiens OX=9606 PE=2 SV=1;LYSM1_HUMAN LysM and putative peptidoglycan-binding domain-containing protein 1 OS=Homo sapiens OX=	2	1	1	1	3.5	24.975	0	0	0	0
B4DQL5;Q9NWB7	Intraflagellar transport protein 57 homolog	IFT57	B4DQL5_HUMAN Intraflagellar transport protein 57 homolog OS=Homo sapiens OX=9606 PE=2 SV=1;IFT57_HUMAN Intraflagellar transport protein 57 homolog OS=Homo sapiens OX=9606 GN=IFT57 PE=1 SV=1	2	1	1	1	3.5	52.21	0	0	0	0
B4DSL5		MYO19	B4DSL5_HUMAN Myosin XIX OS=Homo sapiens OX=9606 GN=MYO19 PE=1 SV=1	1	1	1	1	7.1	21.003	0	0	0	0
B4DU55	Zinc finger protein 879	ZNF879	ZN879_HUMAN Zinc finger protein 879 OS=Homo sapiens OX=9606 GN=ZNF879 PE=2 SV=2	1	1	1	1	1.2	64.576	0	0	0	0
U3KQF3;U3KPZ0;B4DUI5;V9HWK1;Q53HE2;Q2QD09;P60174	Triosephosphate isomerase	TPI1;HEL-S-49	U3KQF3_HUMAN Triosephosphate isomerase (Fragment) OS=Homo sapiens OX=9606 GN=TPI1 PE=1 SV=1;U3KPZ0_HUMAN Triosephosphate isomerase (Fragment) OS=Homo sapiens OX=9606 GN=TPI1 PE=1 SV=1;B4DUI5_HUMAN Triosephosphate isomerase OS=Homo sapiens OX=9606 PE=2 SV=1	7	1	1	1	15.3	10.646	8313200	0	1187600	0
B4DUY4			B4DUY4_HUMAN cDNA FLJ61419, highly similar to RalA-binding protein 1 OS=Homo sapiens OX=9606 PE=2 SV=1	1	1	1	1	2.9	39.515	23503000	16924000	1382500	995520
B4DV06;Q9C099	Leucine-rich repeat and coiled-coil domain-containing protein 1	LRRCC1	B4DV06_HUMAN cDNA FLJ55904, highly similar to Homo sapiens leucine rich repeat and coiled-coil domain containing 1 (LRRCC1), mRNA (Fragment) OS=Homo sapiens OX=9606 PE=2 SV=1;LRCC1_HUMAN Leucine-rich repeat and coiled-coil domain-containing protein 1 OS=Ho	2	1	1	1	1.1	87.405	0	0	0	0
J3KRY3;S4R3P3;J3QLE5;Q66K91;Q5XPV6;B4DVS0;X5DP00;Q53HE7;Q9UIS4;Q15182;P63162;P14678	Small nuclear ribonucleoprotein-associated protein;Small nuclear ribonucleoprotein-associated protein N;Small nuclear ribonucleoprotein-associated proteins B and B	SNRPN;SNRPB	J3KRY3_HUMAN Small nuclear ribonucleoprotein polypeptide N (Fragment) OS=Homo sapiens OX=9606 GN=SNRPN PE=4 SV=1;S4R3P3_HUMAN Small nuclear ribonucleoprotein polypeptides B and B1 OS=Homo sapiens OX=9606 GN=SNRPB PE=4 SV=1;J3QLE5_HUMAN Small nuclear ribonu	12	1	1	1	11.9	6.9603	0	0	0	0
H7C474;B4DVU8;B4DZP8;Q7L4E1	Protein FAM73B	FAM73B	H7C474_HUMAN Mitoguardin 2 (Fragment) OS=Homo sapiens OX=9606 GN=MIGA2 PE=1 SV=1;B4DVU8_HUMAN cDNA FLJ57210 OS=Homo sapiens OX=9606 PE=2 SV=1;B4DZP8_HUMAN cDNA FLJ61502 OS=Homo sapiens OX=9606 PE=2 SV=1;MIGA2_HUMAN Mitoguardin 2 OS=Homo sapiens OX=9606 GN=	4	1	1	1	10.5	15.487	0	0	0	0
R4GNH1;Q59HA1;B4DYI0;Q92805	Golgin subfamily A member 1	GOLGA1	R4GNH1_HUMAN Golgin A1 (Fragment) OS=Homo sapiens OX=9606 GN=GOLGA1 PE=1 SV=1;Q59HA1_HUMAN Golgin 97 variant (Fragment) OS=Homo sapiens OX=9606 PE=2 SV=1;B4DYI0_HUMAN cDNA FLJ51573, highly similar to Golgin subfamily A member 1 OS=Homo sapiens OX=9606 PE=2	4	1	1	1	7.7	19.932	0	0	0	0
B4DZ74;Q8NG50	RAD52 motif-containing protein 1	RDM1	B4DZ74_HUMAN RAD52 motif-containing protein 1 OS=Homo sapiens OX=9606 GN=RDM1 PE=2 SV=1;RDM1_HUMAN RAD52 motif-containing protein 1 OS=Homo sapiens OX=9606 GN=RDM1 PE=1 SV=1	2	1	1	1	4.7	23.961	1518200	978060	126510	81505
B4E091;Q15459	Splicing factor 3A subunit 1	SF3A1	B4E091_HUMAN cDNA FLJ55438, highly similar to Splicing factor 3 subunit 1 OS=Homo sapiens OX=9606 PE=2 SV=1;SF3A1_HUMAN Splicing factor 3A subunit 1 OS=Homo sapiens OX=9606 GN=SF3A1 PE=1 SV=1	2	1	1	1	1.2	77.406	0	0	0	0
Q53GK6;B4E335;Q1KLZ0;Q53G76;P60709;Q53G99;B4DW52;E7EVS6;I3L4N8;B4E3A4;B4DVQ0;Q8WVW5;P63261;A0A804GS07;A0A2R8Y793;A0A6Q8PFE4;A0A2R8YGF8;G5E9R0;I3L3I0;I3L1U9;A0A6Q8PH58;Q6S8J3;J3KT65;C9JUM1;B7ZAP6;A5A3E0;B3KWQ3;K7EM38;C9JZR7;Q6PJ43;I3L3R2;A1E282;Q96FU6;V9HVZ7;P0CG38;C9JTX5;A5GZ75;A4UCT3;Q96DE1;P0CG39;L0R5C4;F1BXA6;A0A2R8YEA7;Q9BYX7;A0A6Q8PGD7;G8FSY7;Q9UE89;Q562P9;Q562L5;Q562L6;Q562N0;Q562N4;Q562N6;…	Actin, cytoplasmic 1;Actin, cytoplasmic 1, N-terminally processed;Actin, cytoplasmic 2;Actin, cytoplasmic 2, N-terminally processed;POTE ankyrin domain family member E	PS1TP5BP1;ACTB;ACTG1;POTEE	Q53GK6_HUMAN Beta actin variant (Fragment) OS=Homo sapiens OX=9606 PE=2 SV=1;B4E335_HUMAN cDNA FLJ52842, highly similar to Actin, cytoplasmic 1 OS=Homo sapiens OX=9606 PE=2 SV=1;Q1KLZ0_HUMAN HCG15971, isoform CRA_a OS=Homo sapiens OX=9606 GN=PS1TP5BP1 PE=1	65	13	13	6	45.9	41.722	657110000	1157700000	32856000	57884000
Q05BU7;B4E3J5;Q9Y6W5	Wiskott-Aldrich syndrome protein family member 2	WASF2	Q05BU7_HUMAN WASF2 protein (Fragment) OS=Homo sapiens OX=9606 GN=WASF2 PE=2 SV=1;B4E3J5_HUMAN cDNA FLJ55445, highly similar to Wiskott-Aldrich syndrome protein family member 2 OS=Homo sapiens OX=9606 PE=2 SV=1;WASF2_HUMAN Actin-binding protein WASF2 OS=Hom	3	1	1	1	6.5	21.409	0	0	0	0
B5BUA4		SGOL1	B5BUA4_HUMAN Shugoshin-like 1 (S. pombe), isoform CRA_a OS=Homo sapiens OX=9606 GN=SGOL1 PE=2 SV=1	1	1	1	1	1.3	60.121	0	0	0	0
B7Z1V9;B7Z1H4;B7Z4B2;E9PLK3;B7Z899;P55786	Puromycin-sensitive aminopeptidase	NPEPPS	B7Z1V9_HUMAN cDNA FLJ53310, highly similar to Puromycin-sensitive aminopeptidase OS=Homo sapiens OX=9606 PE=2 SV=1;B7Z1H4_HUMAN cDNA FLJ56052, highly similar to Puromycin-sensitive aminopeptidase OS=Homo sapiens OX=9606 PE=2 SV=1;B7Z4B2_HUMAN Aminopeptidas	6	1	1	1	4	53.152	0	0	0	0
B7Z282;E9PKC5;B7Z5L7;Q01432	AMP deaminase 3	AMPD3	B7Z282_HUMAN AMP deaminase OS=Homo sapiens OX=9606 PE=2 SV=1;E9PKC5_HUMAN AMP deaminase OS=Homo sapiens OX=9606 GN=AMPD3 PE=1 SV=1;B7Z5L7_HUMAN AMP deaminase OS=Homo sapiens OX=9606 PE=2 SV=1;AMPD3_HUMAN AMP deaminase 3 OS=Homo sapiens OX=9606 GN=AMPD3 PE=	4	1	1	1	1.3	63.83	0	0	0	0
Q9UPJ5;Q7KYU8;O76104;O43851;Q32MM7;O43850;Q2VPB9;Q7KYS4;B7Z6V2;P78505;O76105;O43849;B7Z2S3;Q08493	cAMP-specific 3,5-cyclic phosphodiesterase 4C	PDE4C	Q9UPJ5_HUMAN Phosphodiesterase OS=Homo sapiens OX=9606 GN=PDE4C PE=3 SV=1;Q7KYU8_HUMAN Phosphodiesterase OS=Homo sapiens OX=9606 PE=2 SV=1;O76104_HUMAN Phosphodiesterase OS=Homo sapiens OX=9606 GN=PDE4C PE=3 SV=1;O43851_HUMAN Phosphodiesterase (Fragment) O	14	1	1	1	1.6	47.87	0	0	0	0
B7Z302;Q13153	Serine/threonine-protein kinase PAK 1	PAK1	B7Z302_HUMAN cDNA FLJ51644, highly similar to Serine/threonine-protein kinase P>AK 1 OS=Homo sapiens OX=9606 PE=2 SV=1;PAK1_HUMAN Serine/threonine-protein kinase PAK 1 OS=Homo sapiens OX=9606 GN=PAK1 PE=1 SV=2	2	1	1	1	5	28.939	0	0	0	0
F5H6E2;B7Z3E5;O00159;B7Z9C0;A1L180;I3L501;I3L3Y6;I3L3F5	Unconventional myosin-Ic	MYO1C	F5H6E2_HUMAN Myosin IC OS=Homo sapiens OX=9606 GN=MYO1C PE=1 SV=1;B7Z3E5_HUMAN cDNA FLJ53573, highly similar to Myosin Ic OS=Homo sapiens OX=9606 PE=2 SV=1;MYO1C_HUMAN Unconventional myosin-Ic OS=Homo sapiens OX=9606 GN=MYO1C PE=1 SV=4;B7Z9C0_HUMAN cDNA FL	8	14	14	13	16.6	118.99	1199000	0	21799	0
B7Z4G4;O43300	Leucine-rich repeat transmembrane neuronal protein 2	LRRTM2	B7Z4G4_HUMAN cDNA FLJ52416, highly similar to Leucine-rich repeat transmembrane neuronal protein 2 OS=Homo sapiens OX=9606 PE=2 SV=1;LRRT2_HUMAN Leucine-rich repeat transmembrane neuronal protein 2 OS=Homo sapiens OX=9606 GN=LRRTM2 PE=1 SV=3	2	1	1	1	3.1	43.95	0	0	0	0
H3BSR0;H3BTE1;Q32NC3;H3BM37;B7Z4I7;Q8NC67	Neuropilin and tolloid-like protein 2	NETO2	H3BSR0_HUMAN Neuropilin and tolloid like 2 (Fragment) OS=Homo sapiens OX=9606 GN=NETO2 PE=1 SV=2;H3BTE1_HUMAN Neuropilin and tolloid like 2 (Fragment) OS=Homo sapiens OX=9606 GN=NETO2 PE=1 SV=2;Q32NC3_HUMAN NETO2 protein (Fragment) OS=Homo sapiens OX=9606	6	1	1	1	7.2	21.562	0	0	0	0
H0YJ82;B7Z4V6;O14678	ATP-binding cassette sub-family D member 4	ABCD4	H0YJ82_HUMAN ATP binding cassette subfamily D member 4 (Fragment) OS=Homo sapiens OX=9606 GN=ABCD4 PE=1 SV=1;B7Z4V6_HUMAN cDNA FLJ55494, highly similar to ATP-binding cassette sub-family D member 4 OS=Homo sapiens OX=9606 PE=2 SV=1;ABCD4_HUMAN Lysosomal co	3	1	1	1	12.7	17.903	0	0	0	0
B7Z5F2			B7Z5F2_HUMAN cDNA FLJ59044, highly similar to LINE-1 reverse transcriptase homolog OS=Homo sapiens OX=9606 PE=2 SV=1	1	1	1	1	5.1	35.459	0	0	0	0
Q4ZG31;B7Z6Z9;P29074	Protein-tyrosine-phosphatase;Tyrosine-protein phosphatase non-receptor type 4	PTPN4	Q4ZG31_HUMAN Uncharacterized protein PTPN4 (Fragment) OS=Homo sapiens OX=9606 GN=PTPN4 PE=4 SV=1;B7Z6Z9_HUMAN cDNA FLJ53929, highly similar to Tyrosine-protein phosphatase non-receptor type4 OS=Homo sapiens OX=9606 PE=2 SV=1;PTN4_HUMAN Tyrosine-protein pho	3	1	1	1	4.1	30.5	0	0	0	0
B7Z7E0			B7Z7E0_HUMAN cDNA FLJ52961, highly similar to Peroxisome proliferator-activated receptorgamma coactivator 1-alpha OS=Homo sapiens OX=9606 PE=2 SV=1	1	1	1	1	4.9	29.368	0	0	0	0
B7Z951;Q2M589;P49619	Diacylglycerol kinase;Diacylglycerol kinase gamma	DGKG	B7Z951_HUMAN Diacylglycerol kinase OS=Homo sapiens OX=9606 PE=2 SV=1;Q2M589_HUMAN Diacylglycerol kinase OS=Homo sapiens OX=9606 GN=DGKG PE=2 SV=1;DGKG_HUMAN Diacylglycerol kinase gamma OS=Homo sapiens OX=9606 GN=DGKG PE=1 SV=3	3	1	1	1	1.4	82.453	0	0	0	0
E7EWD6;B8XCX8;Q76L83	Putative Polycomb group protein ASXL2	ASXL2	E7EWD6_HUMAN ASXL transcriptional regulator 2 OS=Homo sapiens OX=9606 GN=ASXL2 PE=1 SV=2;B8XCX8_HUMAN EPC1/ASXL2b fusion protein OS=Homo sapiens OX=9606 PE=2 SV=1;ASXL2_HUMAN Putative Polycomb group protein ASXL2 OS=Homo sapiens OX=9606 GN=ASXL2 PE=1 SV=1	3	1	1	1	0.7	153.66	0	0	0	0
B9EK39;Q9C0D5	Protein TANC1	TANC1	B9EK39_HUMAN TANC1 protein OS=Homo sapiens OX=9606 GN=TANC1 PE=2 SV=1;TANC1_HUMAN Protein TANC1 OS=Homo sapiens OX=9606 GN=TANC1 PE=1 SV=3	2	1	1	1	0.7	152.15	0	0	0	0
C7DJS2;C7DJS1		GSTP1	C7DJS2_HUMAN Glutathione S-transferase (Fragment) OS=Homo sapiens OX=9606 GN=GSTP1 PE=2 SV=1;C7DJS1_HUMAN Glutathione S-transferase (Fragment) OS=Homo sapiens OX=9606 GN=GSTP1 PE=2 SV=1	2	1	1	1	9.9	16.667	0	0	0	0
C9IZS8;V9HVY7;Q03936	Zinc finger protein 92	ZNF92;HEL-203	C9IZS8_HUMAN Zinc finger protein 92 OS=Homo sapiens OX=9606 GN=ZNF92 PE=1 SV=1;V9HVY7_HUMAN Epididymis luminal protein 203 OS=Homo sapiens OX=9606 GN=HEL-203 PE=2 SV=1;ZNF92_HUMAN Zinc finger protein 92 OS=Homo sapiens OX=9606 GN=ZNF92 PE=1 SV=2	3	1	1	1	2.4	59.438	0	0	0	0
C9J126;P19022	Cadherin-2	CDH2	C9J126_HUMAN Cadherin 2 OS=Homo sapiens OX=9606 GN=CDH2 PE=1 SV=2;CADH2_HUMAN Cadherin-2 OS=Homo sapiens OX=9606 GN=CDH2 PE=1 SV=4	2	1	1	1	2.2	90.672	0	0	0	0
C9J8U9		BOD1	C9J8U9_HUMAN Biorientation of chromosomes in cell division 1 (Fragment) OS=Homo sapiens OX=9606 GN=BOD1 PE=1 SV=8	1	1	1	1	24.4	4.6624	0	0	0	0
C9JM33;S6FRS2		IFNAR2	C9JM33_HUMAN Interferon alpha and beta receptor subunit 2 (Fragment) OS=Homo sapiens OX=9606 GN=IFNAR2 PE=4 SV=1;S6FRS2_HUMAN Interferon (Alpha, beta and omega) receptor 2 (Fragment) OS=Homo sapiens OX=9606 GN=IFNAR2 PE=2 SV=1	2	1	1	1	7.4	23.485	0	0	0	0
C9JY10;Q14554	Protein disulfide-isomerase A5	PDIA5	C9JY10_HUMAN Protein disulfide isomerase family A member 5 (Fragment) OS=Homo sapiens OX=9606 GN=PDIA5 PE=1 SV=1;PDIA5_HUMAN Protein disulfide-isomerase A5 OS=Homo sapiens OX=9606 GN=PDIA5 PE=1 SV=1	2	1	1	1	14.1	7.3432	0	0	0	0
D6REC4	Cilia- and flagella-associated protein 99	CFAP99	CFA99_HUMAN Cilia- and flagella-associated protein 99 OS=Homo sapiens OX=9606 GN=CFAP99 PE=3 SV=2	1	1	1	1	1.4	81.885	1455800	0	37328	0
D6RHK2;Q02224	Kinesin-like protein;Centromere-associated protein E	CENPE	D6RHK2_HUMAN Centromere protein E (Fragment) OS=Homo sapiens OX=9606 GN=CENPE PE=1 SV=8;CENPE_HUMAN Centromere-associated protein E OS=Homo sapiens OX=9606 GN=CENPE PE=1 SV=2	2	1	1	1	4.4	20.771	0	0	0	0
E5KMK7;E5KMK6;E5KMK5;Q969P6;Q8TBP3;H0YAR3;E5RFE3;E5RGR2;B7Z9E8;B4DYD2	DNA topoisomerase I, mitochondrial	TOP1MT	E5KMK7_HUMAN DNA topoisomerase I OS=Homo sapiens OX=9606 PE=3 SV=1;E5KMK6_HUMAN DNA topoisomerase I OS=Homo sapiens OX=9606 PE=3 SV=1;E5KMK5_HUMAN DNA topoisomerase I OS=Homo sapiens OX=9606 PE=3 SV=1;TOP1M_HUMAN DNA topoisomerase I, mitochondrial OS=Homo	10	2	2	2	2.8	69.871	0	0	0	0
E5RHT4;P05423	DNA-directed RNA polymerase III subunit RPC4	POLR3D	E5RHT4_HUMAN RNA polymerase III subunit D (Fragment) OS=Homo sapiens OX=9606 GN=POLR3D PE=1 SV=1;RPC4_HUMAN DNA-directed RNA polymerase III subunit RPC4 OS=Homo sapiens OX=9606 GN=POLR3D PE=1 SV=2	2	1	1	1	3.4	23.377	0	0	0	0
E7EN18;J3KQ49;Q8WYN3	Cysteine/serine-rich nuclear protein 3	CSRNP3	E7EN18_HUMAN Cysteine and serine rich nuclear protein 3 (Fragment) OS=Homo sapiens OX=9606 GN=CSRNP3 PE=1 SV=1;J3KQ49_HUMAN Cysteine and serine rich nuclear protein 3 OS=Homo sapiens OX=9606 GN=CSRNP3 PE=1 SV=1;CSRN3_HUMAN Cysteine/serine-rich nuclear prot	3	1	1	1	2.3	48.762	0	0	0	0
E7ET15;O15042	U2 snRNP-associated SURP motif-containing protein	U2SURP	E7ET15_HUMAN U2 snRNP associated SURP domain containing OS=Homo sapiens OX=9606 GN=U2SURP PE=1 SV=1;SR140_HUMAN U2 snRNP-associated SURP motif-containing protein OS=Homo sapiens OX=9606 GN=U2SURP PE=1 SV=2	2	1	1	1	1.2	118.25	11297000	6737900	289670	172770
E9PEZ1;Q8IWT3	Cullin-9	CUL9	E9PEZ1_HUMAN Cullin 9 OS=Homo sapiens OX=9606 GN=CUL9 PE=1 SV=1;CUL9_HUMAN Cullin-9 OS=Homo sapiens OX=9606 GN=CUL9 PE=1 SV=2	2	1	1	1	0.7	278.13	0	0	0	0
F8VSA6;E9PS38;S4R3E9;E9PL57;Q15843	NEDD8	NEDD8;NEDD8-MDP1	F8VSA6_HUMAN NEDD8 ubiquitin like modifier OS=Homo sapiens OX=9606 GN=NEDD8 PE=4 SV=1;E9PS38_HUMAN NEDD8-MDP1 readthrough OS=Homo sapiens OX=9606 GN=NEDD8-MDP1 PE=4 SV=2;S4R3E9_HUMAN NEDD8 OS=Homo sapiens OX=9606 GN=NEDD8-MDP1 PE=3 SV=1;E9PL57_HUMAN NEDD8-	5	1	1	1	32	5.8668	206040000	222420000	103020000	111210000
I3L404;E9PPT0;Q8NI61;E9PMM9;Q8J014;E9PQD7;Q8N5L9;Q6IPX5;Q3KQT6;P15880	40S ribosomal protein S2	RPS2;OK/KNS-cl.7;rps2	I3L404_HUMAN Small ribosomal subunit protein uS5 (Fragment) OS=Homo sapiens OX=9606 GN=RPS2 PE=1 SV=1;E9PPT0_HUMAN Small ribosomal subunit protein uS5 OS=Homo sapiens OX=9606 GN=RPS2 PE=1 SV=1;Q8NI61_HUMAN Small ribosomal subunit protein uS5 OS=Homo sapien	10	1	1	1	12.3	16.565	6275200	3730400	627520	373040
E9PP18;E9PRW9;E9PNU4;Q13190	Syntaxin-5	STX5	E9PP18_HUMAN Syntaxin 5 OS=Homo sapiens OX=9606 GN=STX5 PE=1 SV=1;E9PRW9_HUMAN Syntaxin 5 OS=Homo sapiens OX=9606 GN=STX5 PE=1 SV=1;E9PNU4_HUMAN Syntaxin 5 OS=Homo sapiens OX=9606 GN=STX5 PE=1 SV=1;STX5_HUMAN Syntaxin-5 OS=Homo sapiens OX=9606 GN=STX5 PE=1	4	1	1	1	14.1	8.3024	0	0	0	0
F8VRI7;Q9H0E7	Ubiquitinyl hydrolase 1;Ubiquitin carboxyl-terminal hydrolase 44	USP44	F8VRI7_HUMAN ubiquitinyl hydrolase 1 OS=Homo sapiens OX=9606 GN=USP44 PE=1 SV=1;UBP44_HUMAN Ubiquitin carboxyl-terminal hydrolase 44 OS=Homo sapiens OX=9606 GN=USP44 PE=1 SV=2	2	1	1	1	3.8	56.509	0	0	0	0
F8W7H5;Q5VYM1	Uncharacterized protein C9orf131	C9orf131	F8W7H5_HUMAN Chromosome 9 open reading frame 131 (Fragment) OS=Homo sapiens OX=9606 GN=C9orf131 PE=1 SV=1;CI131_HUMAN Uncharacterized protein C9orf131 OS=Homo sapiens OX=9606 GN=C9orf131 PE=2 SV=3	2	1	1	1	4.3	27.966	0	0	0	0
F8W9E7;Q96BJ8	Engulfment and cell motility protein 3	ELMO3	F8W9E7_HUMAN Engulfment and cell motility 3 OS=Homo sapiens OX=9606 GN=ELMO3 PE=1 SV=2;ELMO3_HUMAN Engulfment and cell motility protein 3 OS=Homo sapiens OX=9606 GN=ELMO3 PE=1 SV=3	2	1	1	1	1.8	79.697	0	0	0	0
G3V5L2;Q86WZ0	HEAT repeat-containing protein 4	HEATR4	G3V5L2_HUMAN HEAT repeat containing 4 (Fragment) OS=Homo sapiens OX=9606 GN=HEATR4 PE=4 SV=1;HEAT4_HUMAN HEAT repeat-containing protein 4 OS=Homo sapiens OX=9606 GN=HEATR4 PE=2 SV=2	2	1	1	1	5.2	21.747	0	0	0	0
G5E9A8;Q9H5I1	Histone-lysine N-methyltransferase SUV39H2	SUV39H2	G5E9A8_HUMAN SUV39H2 histone lysine methyltransferase OS=Homo sapiens OX=9606 GN=SUV39H2 PE=1 SV=1;SUV92_HUMAN Histone-lysine N-methyltransferase SUV39H2 OS=Homo sapiens OX=9606 GN=SUV39H2 PE=1 SV=2	2	1	1	1	17.8	4.8166	87599000	38827000	21900000	9706800
H0YEB8;Q96LT9	RNA-binding protein 40	RNPC3	H0YEB8_HUMAN RNA binding region (RNP1, RRM) containing 3 (Fragment) OS=Homo sapiens OX=9606 GN=RNPC3 PE=1 SV=1;RNPC3_HUMAN RNA-binding region-containing protein 3 OS=Homo sapiens OX=9606 GN=RNPC3 PE=1 SV=1	2	1	1	1	7.7	21.223	0	0	0	0
H0YFL5		KNTC1	H0YFL5_HUMAN Kinetochore associated 1 (Fragment) OS=Homo sapiens OX=9606 GN=KNTC1 PE=1 SV=1	1	1	1	1	4.3	24.11	0	0	0	0
H0YGJ0		ACSF3	H0YGJ0_HUMAN Acyl-CoA synthetase family member 3 (Fragment) OS=Homo sapiens OX=9606 GN=ACSF3 PE=1 SV=1	1	1	1	1	9.4	11.959	0	0	0	0
H0YHF1		COQ10A	H0YHF1_HUMAN Coenzyme Q10A (Fragment) OS=Homo sapiens OX=9606 GN=COQ10A PE=1 SV=1	1	1	1	1	5.9	17.434	0	0	0	0
H0YK42;Q59GU6;Q53HL9;Q53GY8;Q13596	Sorting nexin-1	SNX1	H0YK42_HUMAN Sorting nexin 1 OS=Homo sapiens OX=9606 GN=SNX1 PE=1 SV=1;Q59GU6_HUMAN Sorting nexin 1 isoform a variant (Fragment) OS=Homo sapiens OX=9606 PE=2 SV=1;Q53HL9_HUMAN Sorting nexin-1 (Fragment) OS=Homo sapiens OX=9606 PE=2 SV=1;Q53GY8_HUMAN Sortin	5	1	1	1	4.6	35.592	0	0	0	0
H6VRG3;H6VRG0;H6VRF8;H6VRG1;P04264;H6VRF9;F8VP67;Q969I0;Q147W7	Keratin, type II cytoskeletal 1	KRT1	H6VRG3_HUMAN Keratin, type II cytoskeletal 1 OS=Homo sapiens OX=9606 GN=KRT1 PE=3 SV=1;H6VRG0_HUMAN Keratin, type II cytoskeletal 1 OS=Homo sapiens OX=9606 GN=KRT1 PE=3 SV=1;H6VRF8_HUMAN Keratin, type II cytoskeletal 1 OS=Homo sapiens OX=9606 GN=KRT1 PE=3	9	31	31	1	40.7	66.11	2393400000	2742400000	77207000	88463000
H6VRG2		KRT1	H6VRG2_HUMAN Keratin, type II cytoskeletal 1 OS=Homo sapiens OX=9606 GN=KRT1 PE=3 SV=1	1	31	1	0	40.7	66.065	18733000	41676000	604270	1344400
H7BZH6;Q53FA7	Quinone oxidoreductase PIG3	TP53I3	H7BZH6_HUMAN Tumor protein p53 inducible protein 3 (Fragment) OS=Homo sapiens OX=9606 GN=TP53I3 PE=1 SV=1;QORX_HUMAN Quinone oxidoreductase PIG3 OS=Homo sapiens OX=9606 GN=TP53I3 PE=1 SV=2	2	1	1	1	3.7	22.654	141200000	119210000	20172000	17031000
H7C3G8		IRAK1	H7C3G8_HUMAN Interleukin 1 receptor associated kinase 1 (Fragment) OS=Homo sapiens OX=9606 GN=IRAK1 PE=1 SV=1	1	1	1	1	4.2	23.519	146390000	64647000	16265000	7183000
H9AA27		SPANX-L	H9AA27_HUMAN SPANX-L OS=Homo sapiens OX=9606 GN=SPANX-L PE=4 SV=1	1	1	1	1	8.3	20.393	0	0	0	0
H9KVB4;O15417	Trinucleotide repeat-containing gene 18 protein	TNRC18	H9KVB4_HUMAN Trinucleotide repeat containing 18 OS=Homo sapiens OX=9606 GN=TNRC18 PE=1 SV=1;TNC18_HUMAN Trinucleotide repeat-containing gene 18 protein OS=Homo sapiens OX=9606 GN=TNRC18 PE=1 SV=3	2	1	1	1	0.3	314.46	0	0	0	0
I3L1Q5;Q2NL82	Pre-rRNA-processing protein TSR1 homolog	TSR1	I3L1Q5_HUMAN TSR1 ribosome maturation factor OS=Homo sapiens OX=9606 GN=TSR1 PE=1 SV=2;TSR1_HUMAN Pre-rRNA-processing protein TSR1 homolog OS=Homo sapiens OX=9606 GN=TSR1 PE=1 SV=1	2	1	1	1	2.4	41.461	0	0	0	0
Q7Z3N6;K7EIG7;J3QRN6;O94832;J3KRL0;Q8N618	Unconventional myosin-Id	DKFZp686A01173;MYO1D	Q7Z3N6_HUMAN Uncharacterized protein DKFZp686A01173 (Fragment) OS=Homo sapiens OX=9606 GN=DKFZp686A01173 PE=2 SV=1;K7EIG7_HUMAN Myosin ID OS=Homo sapiens OX=9606 GN=MYO1D PE=1 SV=1;J3QRN6_HUMAN Myosin ID OS=Homo sapiens OX=9606 GN=MYO1D PE=1 SV=1;MYO1D_HUM	6	10	10	10	10.6	105.8	0	0	0	0
Q96HX7;O75322;Q8TBA7;K9JA46;P07900	Heat shock protein HSP 90-alpha	HSP90AA1;EL52	Q96HX7_HUMAN HSP90AA1 protein (Fragment) OS=Homo sapiens OX=9606 GN=HSP90AA1 PE=1 SV=2;O75322_HUMAN Hsp89-alpha-delta-N OS=Homo sapiens OX=9606 PE=2 SV=1;Q8TBA7_HUMAN HSP90AA1 protein (Fragment) OS=Homo sapiens OX=9606 GN=HSP90AA1 PE=2 SV=2;K9JA46_HUMAN Ep	5	1	1	1	6.4	49.193	24887000	31495000	1244300	1574700
L0R8D2		RCOR1	L0R8D2_HUMAN Alternative protein RCOR1 OS=Homo sapiens OX=9606 GN=RCOR1 PE=4 SV=1	1	1	1	1	14.5	7.6918	32970000000	30964000000	6593900000	6192800000
O00362			O00362_HUMAN RNA-directed DNA polymerase OS=Homo sapiens OX=9606 PE=4 SV=1	1	1	1	1	0.7	149.2	0	0	0	0
O14814		AML2	O14814_HUMAN Transcription factor AML2 (Fragment) OS=Homo sapiens OX=9606 GN=AML2 PE=2 SV=2	1	1	1	1	9.6	9.5637	0	0	0	0
O60869	Endothelial differentiation-related factor 1	EDF1	EDF1_HUMAN Endothelial differentiation-related factor 1 OS=Homo sapiens OX=9606 GN=EDF1 PE=1 SV=1	1	1	1	1	6.1	16.368	0	0	0	0
O75151	Lysine-specific demethylase PHF2	PHF2	PHF2_HUMAN Lysine-specific demethylase PHF2 OS=Homo sapiens OX=9606 GN=PHF2 PE=1 SV=4	1	1	1	1	0.8	120.77	0	0	0	0
O95218	Zinc finger Ran-binding domain-containing protein 2	ZRANB2	ZRAB2_HUMAN Zinc finger Ran-binding domain-containing protein 2 OS=Homo sapiens OX=9606 GN=ZRANB2 PE=1 SV=2	1	2	2	2	8.2	37.404	16897000	24936000	938740	1385300
P02452;Q6LAN8;H9C5C5;Q9UMA6;T1RTD8;B7Z4S2	Collagen alpha-1(I) chain	COL1A1	CO1A1_HUMAN Collagen alpha-1(I) chain OS=Homo sapiens OX=9606 GN=COL1A1 PE=1 SV=6;Q6LAN8_HUMAN Collagen type I alpha 1 (Fragment) OS=Homo sapiens OX=9606 GN=COL1A1 PE=4 SV=1;H9C5C5_HUMAN Collagen alpha-1(I) chain preproprotein OS=Homo sapiens OX=9606 GN=CO	6	6	6	6	4.1	138.91	6735300	656830	91018	8876.1
P02461	Collagen alpha-1(III) chain	COL3A1	CO3A1_HUMAN Collagen alpha-1(III) chain OS=Homo sapiens OX=9606 GN=COL3A1 PE=1 SV=4	1	1	1	1	0.5	138.56	0	0	0	0
P02533;Q04695;B4DWU0;K7EPJ9;Q13092;B4E2P9;B4DJM5;B4E2J5;B4E204;Q14666;K7ESE1;A0A3B3IS58;P35900	Keratin, type I cytoskeletal 14	KRT14	K1C14_HUMAN Keratin, type I cytoskeletal 14 OS=Homo sapiens OX=9606 GN=KRT14 PE=1 SV=4	13	10	8	4	21.8	51.561	17523000	58390000	604240	2013500
P04259	Keratin, type II cytoskeletal 6B	KRT6B	K2C6B_HUMAN Keratin, type II cytoskeletal 6B OS=Homo sapiens OX=9606 GN=KRT6B PE=1 SV=5	1	11	2	0	15.4	60.066	5198200	14953000	173270	498430
V9HVZ4;Q2TSD0;P04406;B4DRV9;Q0QET7;E7EUT5;A4UCT1	Glyceraldehyde-3-phosphate dehydrogenase	HEL-S-162eP;GAPDH	V9HVZ4_HUMAN Glyceraldehyde-3-phosphate dehydrogenase OS=Homo sapiens OX=9606 GN=HEL-S-162eP PE=2 SV=1;Q2TSD0_HUMAN Glyceraldehyde-3-phosphate dehydrogenase OS=Homo sapiens OX=9606 PE=2 SV=1;G3P_HUMAN Glyceraldehyde-3-phosphate dehydrogenase OS=Homo sapien	7	3	3	3	11.3	36.053	4881100	41132000	287120	2419500
P05109	Protein S100-A8;Protein S100-A8, N-terminally processed	S100A8	S10A8_HUMAN Protein S100-A8 OS=Homo sapiens OX=9606 GN=S100A8 PE=1 SV=1	1	2	2	2	20.4	10.834	3523100	10320000	440390	1290100
P08779;K7ENW6;Q16195	Keratin, type I cytoskeletal 16	KRT16	K1C16_HUMAN Keratin, type I cytoskeletal 16 OS=Homo sapiens OX=9606 GN=KRT16 PE=1 SV=4	3	8	2	2	16.3	51.267	982180	3646800	33868	125750
P13647;B4E1T1;B4DL32;H0YI76;H0YIN9;F8VV57	Keratin, type II cytoskeletal 5	KRT5	K2C5_HUMAN Keratin, type II cytoskeletal 5 OS=Homo sapiens OX=9606 GN=KRT5 PE=1 SV=3;B4E1T1_HUMAN cDNA FLJ54081, highly similar to Keratin, type II cytoskeletal 5 OS=Homo sapiens OX=9606 PE=2 SV=1;B4DL32_HUMAN cDNA FLJ59922, highly similar to Keratin, type	6	13	7	5	18.3	62.378	47736000	81798000	1539900	2638600
P15924;Q4LE79;B4DKX6;B4E2A0;B4DWT7	Desmoplakin	DSP;DSP variant protein	DESP_HUMAN Desmoplakin OS=Homo sapiens OX=9606 GN=DSP PE=1 SV=3;Q4LE79_HUMAN DSP variant protein (Fragment) OS=Homo sapiens OX=9606 GN=DSP variant protein PE=2 SV=1	5	5	5	5	1.5	331.77	7889500	2506700	48402	15379
P17026	Zinc finger protein 22	ZNF22	ZNF22_HUMAN Zinc finger protein 22 OS=Homo sapiens OX=9606 GN=ZNF22 PE=1 SV=3	1	1	1	1	4	25.915	0	0	0	0
P17152	Transmembrane protein 11, mitochondrial	TMEM11	TMM11_HUMAN Transmembrane protein 11, mitochondrial OS=Homo sapiens OX=9606 GN=TMEM11 PE=1 SV=1	1	1	1	1	5.7	21.541	0	0	0	0
P35527;K7EQQ3	Keratin, type I cytoskeletal 9	KRT9	K1C9_HUMAN Keratin, type I cytoskeletal 9 OS=Homo sapiens OX=9606 GN=KRT9 PE=1 SV=3;K7EQQ3_HUMAN Keratin 9 OS=Homo sapiens OX=9606 GN=KRT9 PE=1 SV=1	2	13	13	13	25.7	62.064	411880000	540970000	15841000	20806000
P35908;Q01546;Q0IIN1;Q7Z794	Keratin, type II cytoskeletal 2 epidermal	KRT2	K22E_HUMAN Keratin, type II cytoskeletal 2 epidermal OS=Homo sapiens OX=9606 GN=KRT2 PE=1 SV=2	4	31	27	22	42.9	65.432	529860000	466750000	13247000	11669000
P39060	Collagen alpha-1(XVIII) chain;Endostatin	COL18A1	COIA1_HUMAN Collagen alpha-1(XVIII) chain OS=Homo sapiens OX=9606 GN=COL18A1 PE=1 SV=5	1	1	1	1	0.6	178.19	0	0	0	0
P42338;H7C527;Q9BTS4;Q68DL0;B4DER4;B4DZI3;H0Y871	Phosphatidylinositol 4,5-bisphosphate 3-kinase catalytic subunit beta isoform	PIK3CB;DKFZp779K1237	PK3CB_HUMAN Phosphatidylinositol 4,5-bisphosphate 3-kinase catalytic subunit beta isoform OS=Homo sapiens OX=9606 GN=PIK3CB PE=1 SV=1;H7C527_HUMAN Phosphatidylinositol-4,5-bisphosphate 3-kinase catalytic subunit beta (Fragment) OS=Homo sapiens OX=9606 GN=P	7	2	2	2	2.1	122.76	0	0	0	0
P49638	Alpha-tocopherol transfer protein	TTPA	TTPA_HUMAN Alpha-tocopherol transfer protein OS=Homo sapiens OX=9606 GN=TTPA PE=1 SV=1	1	1	1	1	3.2	31.749	0	0	0	0
P50219	Motor neuron and pancreas homeobox protein 1	MNX1	MNX1_HUMAN Motor neuron and pancreas homeobox protein 1 OS=Homo sapiens OX=9606 GN=MNX1 PE=1 SV=3	1	1	1	1	2	40.569	0	0	0	0
P50443	Sulfate transporter	SLC26A2	S26A2_HUMAN Sulfate transporter OS=Homo sapiens OX=9606 GN=SLC26A2 PE=1 SV=2	1	1	1	1	0.9	81.661	0	0	0	0
P55040	GTP-binding protein GEM	GEM	GEM_HUMAN GTP-binding protein GEM OS=Homo sapiens OX=9606 GN=GEM PE=1 SV=1	1	1	1	1	3.4	33.949	0	0	0	0
P62318	Small nuclear ribonucleoprotein Sm D3	SNRPD3	SMD3_HUMAN Small nuclear ribonucleoprotein Sm D3 OS=Homo sapiens OX=9606 GN=SNRPD3 PE=1 SV=1	1	1	1	1	8.7	13.916	0	0	0	0
Q6IS14;P63241	Eukaryotic translation initiation factor 5A-1-like;Eukaryotic translation initiation factor 5A-1	EIF5AL1;EIF5A	IF5AL_HUMAN Eukaryotic translation initiation factor 5A-1-like OS=Homo sapiens OX=9606 GN=EIF5AL1 PE=2 SV=2;IF5A1_HUMAN Eukaryotic translation initiation factor 5A-1 OS=Homo sapiens OX=9606 GN=EIF5A PE=1 SV=2	2	1	1	1	15.6	16.773	24061000	24133000	3007600	3016600
P68431;K7EMV3;Q6TXQ4;A0A1X8XL64;Q5TEC6;A8K4Y7;B2R4P9;B2R6Y1;K7ES00;K7EK07;B4DEB1;A0A590UJJ6;B4E380;K7EP01;Q6NXT2;Q16695;P84243	Histone H3.1;Histone H3;Histone H3.3C;Histone H3.1t;Histone H3.3	HIST1H3A;H3F3B;HIST2H3PS2;H3F3A;H3F3C;HIST3H3	H31_HUMAN Histone H3.1 OS=Homo sapiens OX=9606 GN=H3C1 PE=1 SV=2;K7EMV3_HUMAN Histone H3 OS=Homo sapiens OX=9606 GN=H3-3B PE=1 SV=1;Q6TXQ4_HUMAN H3L-like histone (Fragment) OS=Homo sapiens OX=9606 PE=1 SV=1;A0A1X8XL64_HUMAN Histone H3 OS=Homo sapiens OX=96	17	2	2	1	30.1	15.404	70151000	70791000	17538000	17698000
P81605	Dermcidin;Survival-promoting peptide;DCD-1	DCD	DCD_HUMAN Dermcidin OS=Homo sapiens OX=9606 GN=DCD PE=1 SV=2	1	2	2	2	16.4	11.284	13397000	17970000	2679300	3594000
Q59EG0;P98160	Basement membrane-specific heparan sulfate proteoglycan core protein;Endorepellin;LG3 peptide	HSPG2	Q59EG0_HUMAN Basement membrane-specific heparan sulfate proteoglycan core protein variant (Fragment) OS=Homo sapiens OX=9606 PE=2 SV=1;PGBM_HUMAN Basement membrane-specific heparan sulfate proteoglycan core protein OS=Homo sapiens OX=9606 GN=HSPG2 PE=1 SV=	2	1	1	1	0.4	246.41	0	0	0	0
Q00688	Peptidyl-prolyl cis-trans isomerase FKBP3	FKBP3	FKBP3_HUMAN Peptidyl-prolyl cis-trans isomerase FKBP3 OS=Homo sapiens OX=9606 GN=FKBP3 PE=1 SV=1	1	1	1	1	7.6	25.177	0	0	0	0
Q01780	Exosome component 10	EXOSC10	EXOSX_HUMAN Exosome complex component 10 OS=Homo sapiens OX=9606 GN=EXOSC10 PE=1 SV=2	1	1	1	1	1.6	100.83	0	0	0	0
Q02413	Desmoglein-1	DSG1	DSG1_HUMAN Desmoglein-1 OS=Homo sapiens OX=9606 GN=DSG1 PE=1 SV=2	1	2	2	2	2.9	113.75	3357200	3804200	81882	92785
Q58F26;Q6PJK6;Q08211	ATP-dependent RNA helicase A	DHX9	Q58F26_HUMAN RNA helicase (Fragment) OS=Homo sapiens OX=9606 GN=DHX9 PE=2 SV=1;Q6PJK6_HUMAN RNA helicase (Fragment) OS=Homo sapiens OX=9606 GN=DHX9 PE=2 SV=1;DHX9_HUMAN ATP-dependent RNA helicase A OS=Homo sapiens OX=9606 GN=DHX9 PE=1 SV=4	3	1	1	1	3.2	67.105	4265300	5823100	152330	207970
Q9HB00;Q08554	Desmocollin-1	DSC1	Q9HB00_HUMAN Desmocollin 1, isoform CRA_b OS=Homo sapiens OX=9606 GN=DSC1 PE=4 SV=1;DSC1_HUMAN Desmocollin-1 OS=Homo sapiens OX=9606 GN=DSC1 PE=1 SV=2	2	1	1	1	1.8	93.834	0	6314800	0	140330
Q08ER8	Zinc finger protein 543	ZNF543	ZN543_HUMAN Zinc finger protein 543 OS=Homo sapiens OX=9606 GN=ZNF543 PE=1 SV=3	1	1	1	1	1.5	68.403	0	0	0	0
Q08J23	tRNA (cytosine(34)-C(5))-methyltransferase	NSUN2	NSUN2_HUMAN RNA cytosine C(5)-methyltransferase NSUN2 OS=Homo sapiens OX=9606 GN=NSUN2 PE=1 SV=2	1	1	1	1	0.9	86.47	0	0	0	0
Q12860	Contactin-1	CNTN1	CNTN1_HUMAN Contactin-1 OS=Homo sapiens OX=9606 GN=CNTN1 PE=1 SV=1	1	1	1	1	1.1	113.32	3738500	1573900	70537	29697
Q14764;X5D2M8;X5D7K9;B4DDR2;B4DXN0;X5DNU0;B4DP93;X5D7S8;X5DP24;X5D7R7;X5DP17;H3BQK6;H3BRL2;H3BNF6;H3BUK7;H3BP76;H3BNF2;H3BQE7;H3BUP3;H3BPZ2;I3L155	Major vault protein	MVP	MVP_HUMAN Major vault protein OS=Homo sapiens OX=9606 GN=MVP PE=1 SV=4;X5D2M8_HUMAN Major vault protein (Fragment) OS=Homo sapiens OX=9606 GN=MVP PE=2 SV=1;X5D7K9_HUMAN Major vault protein (Fragment) OS=Homo sapiens OX=9606 GN=MVP PE=2 SV=1;B4DDR2_HUMAN Ma	21	31	31	31	42.9	99.326	3650600000	2090300000	84897000	48611000
Q15124	Phosphoglucomutase-like protein 5	PGM5	PGM5_HUMAN Phosphoglucomutase-like protein 5 OS=Homo sapiens OX=9606 GN=PGM5 PE=1 SV=2	1	1	1	1	1.8	62.224	0	0	0	0
Q15772	Striated muscle preferentially expressed protein kinase	SPEG	SPEG_HUMAN Striated muscle preferentially expressed protein kinase OS=Homo sapiens OX=9606 GN=SPEG PE=1 SV=4	1	1	1	1	0.4	354.28	0	0	0	0
Q2MD48		BASH	Q2MD48_HUMAN B-cell linker protein (Fragment) OS=Homo sapiens OX=9606 GN=BASH PE=2 SV=1	1	1	1	1	20.9	9.6785	0	0	0	0
Q2WGJ9	Fer-1-like protein 6	FER1L6	FR1L6_HUMAN Fer-1-like protein 6 OS=Homo sapiens OX=9606 GN=FER1L6 PE=2 SV=2	1	1	1	1	0.6	209.31	0	0	0	0
Q53GP9			Q53GP9_HUMAN protein-serine/threonine phosphatase (Fragment) OS=Homo sapiens OX=9606 PE=2 SV=1	1	1	1	1	3.8	26.482	2729000	0	248090	0
Q9P138;Q53R30		hCG_1776264;PRO2964	Q9P138_HUMAN HCG1776264 OS=Homo sapiens OX=9606 GN=hCG_1776264 PE=2 SV=1;Q53R30_HUMAN Uncharacterized protein PRO2964 OS=Homo sapiens OX=9606 GN=PRO2964 PE=4 SV=1	2	1	1	1	24.5	6.7338	0	0	0	0
Q53SW3;Q9BPU6	Dihydropyrimidinase-related protein 5	DPYSL5	Q53SW3_HUMAN Uncharacterized protein DPYSL5 (Fragment) OS=Homo sapiens OX=9606 GN=DPYSL5 PE=3 SV=1;DPYL5_HUMAN Dihydropyrimidinase-related protein 5 OS=Homo sapiens OX=9606 GN=DPYSL5 PE=1 SV=1	2	1	1	1	4.6	52.093	0	0	0	0
Q59FN7;Q9UKN7	Unconventional myosin-XV	MYO15A	Q59FN7_HUMAN Myosin XV variant (Fragment) OS=Homo sapiens OX=9606 PE=2 SV=1;MYO15_HUMAN Unconventional myosin-XV OS=Homo sapiens OX=9606 GN=MYO15A PE=1 SV=2	2	1	1	1	0.6	122	0	0	0	0
Q59H79			Q59H79_HUMAN DNA cytosine-5 methyltransferase 3 beta isoform 6 variant (Fragment) OS=Homo sapiens OX=9606 PE=2 SV=1	1	1	1	1	1.9	61.466	7283600	11752000	227610	367240
Q5HY92	Fidgetin	FIGN	FIGN_HUMAN Fidgetin OS=Homo sapiens OX=9606 GN=FIGN PE=1 SV=2	1	1	1	1	1.4	82.145	0	0	0	0
Q5JT61		RALGPS1	Q5JT61_HUMAN Ral GEF with PH domain and SH3 binding motif 1 (Fragment) OS=Homo sapiens OX=9606 GN=RALGPS1 PE=1 SV=1	1	1	1	1	6.4	19.611	0	0	0	0
Q5K130	Putative chronic lymphocytic leukemia up-regulated protein 1 opposite strand transcript protein	CLLU1OS	CLU1O_HUMAN Putative uncharacterized protein CLLU1-AS1 OS=Homo sapiens OX=9606 GN=CLLU1-AS1 PE=5 SV=1	1	1	1	1	7.9	10.963	0	0	0	0
Q5SYB0	FERM and PDZ domain-containing protein 1	FRMPD1	FRPD1_HUMAN FERM and PDZ domain-containing protein 1 OS=Homo sapiens OX=9606 GN=FRMPD1 PE=1 SV=1	1	1	1	1	0.6	173.43	0	0	0	0
Q5T911;U4PSC4;Q9NPJ6	Mediator of RNA polymerase II transcription subunit 4	MED4	Q5T911_HUMAN Mediator of RNA polymerase II transcription subunit 4 (Fragment) OS=Homo sapiens OX=9606 GN=MED4 PE=1 SV=1;U4PSC4_HUMAN Mediator of RNA polymerase II transcription subunit 4 (Fragment) OS=Homo sapiens OX=9606 GN=MED4 PE=2 SV=1;MED4_HUMAN Media	3	1	1	1	3.4	27.077	0	0	0	0
Q6DT37	Serine/threonine-protein kinase MRCK gamma	CDC42BPG	MRCKG_HUMAN Serine/threonine-protein kinase MRCK gamma OS=Homo sapiens OX=9606 GN=CDC42BPG PE=1 SV=2	1	1	1	1	0.6	172.46	0	0	0	0
Q6UQ28	Placenta-expressed transcript 1 protein	PLET1	PLET1_HUMAN Placenta-expressed transcript 1 protein OS=Homo sapiens OX=9606 GN=PLET1 PE=2 SV=2	1	1	1	1	5.3	23.385	0	0	0	0
Q6ZR62	Zinc finger CCHC domain-containing protein 16	ZCCHC16	RTL4_HUMAN Retrotransposon Gag-like protein 4 OS=Homo sapiens OX=9606 GN=RTL4 PE=1 SV=2	1	1	1	1	4.2	34.685	0	0	0	0
Q6ZUH9			Q6ZUH9_HUMAN cDNA FLJ43696 fis, clone TBAES2007964 OS=Homo sapiens OX=9606 PE=2 SV=1	1	1	1	1	7.2	13.708	0	0	0	0
Q71DI3	Histone H3.2	HIST2H3A	H32_HUMAN Histone H3.2 OS=Homo sapiens OX=9606 GN=H3C15 PE=1 SV=3	1	2	1	1	30.1	15.388	63537000	58920000	15884000	14730000
Q7Z333	Probable helicase senataxin	SETX	SETX_HUMAN Probable helicase senataxin OS=Homo sapiens OX=9606 GN=SETX PE=1 SV=4	1	1	1	1	0.3	302.88	0	0	0	0
Q86WS4	Uncharacterized protein C12orf40	C12orf40	CL040_HUMAN Uncharacterized protein C12orf40 OS=Homo sapiens OX=9606 GN=C12orf40 PE=1 SV=3	1	1	1	1	1.1	74.504	0	0	0	0
Q86XP1	Diacylglycerol kinase eta	DGKH	DGKH_HUMAN Diacylglycerol kinase eta OS=Homo sapiens OX=9606 GN=DGKH PE=1 SV=1	1	1	1	1	1.1	134.86	0	0	0	0
Q86YZ3	Hornerin	HRNR	HORN_HUMAN Hornerin OS=Homo sapiens OX=9606 GN=HRNR PE=1 SV=2	1	12	12	12	11	282.39	28170000	45059000	331410	530100
Q8N112	Leucine-rich single-pass membrane protein 2	LSMEM2	LSME2_HUMAN Leucine-rich single-pass membrane protein 2 OS=Homo sapiens OX=9606 GN=LSMEM2 PE=1 SV=1	1	1	1	1	4.9	17.868	0	0	0	0
Q8N6K4	Putative uncharacterized protein MGC34800		YP021_HUMAN Putative uncharacterized protein MGC34800 OS=Homo sapiens OX=9606 PE=2 SV=1	1	1	1	1	5.2	17.422	0	0	0	0
Q8NEK8	Protein FAM46D	FAM46D	TET5D_HUMAN Terminal nucleotidyltransferase 5D OS=Homo sapiens OX=9606 GN=TENT5D PE=1 SV=1	1	1	1	1	2.8	44.499	0	0	0	0
Q8NHM4	Putative trypsin-6	PRSS3P2	TRY6_HUMAN Putative trypsin-6 OS=Homo sapiens OX=9606 GN=PRSS3P2 PE=5 SV=2	1	1	1	1	12.1	26.537	32365000	25191000	4623600	3598700
Q8TF46	DIS3-like exonuclease 1	DIS3L	DI3L1_HUMAN DIS3-like exonuclease 1 OS=Homo sapiens OX=9606 GN=DIS3L PE=1 SV=2	1	1	1	1	1	120.79	0	0	0	0
Q8WUQ4		UGT1A6	Q8WUQ4_HUMAN UDP-glucuronosyltransferase OS=Homo sapiens OX=9606 GN=UGT1A6 PE=2 SV=1	1	1	1	1	2.1	60.738	0	0	0	0
Q92804;A0A0J9YWI4;A0A075B7E4;A0A0J9YY24;A0A0J9YYE0;A0A0J9YXY8;B4E312	TATA-binding protein-associated factor 2N	TAF15	RBP56_HUMAN TATA-binding protein-associated factor 2N OS=Homo sapiens OX=9606 GN=TAF15 PE=1 SV=1;A0A0J9YWI4_HUMAN TATA-binding protein-associated factor 2N OS=Homo sapiens OX=9606 GN=TAF15 PE=1 SV=1;A0A075B7E4_HUMAN TATA-box binding protein associated fact	7	3	3	3	3.7	61.829	9690000	4053400	312580	130760
Q96AG4	Leucine-rich repeat-containing protein 59	LRRC59	LRC59_HUMAN Leucine-rich repeat-containing protein 59 OS=Homo sapiens OX=9606 GN=LRRC59 PE=1 SV=1	1	1	1	1	2.9	34.93	0	0	0	0
Q96JM3	Chromosome alignment-maintaining phosphoprotein 1	CHAMP1	CHAP1_HUMAN Chromosome alignment-maintaining phosphoprotein 1 OS=Homo sapiens OX=9606 GN=CHAMP1 PE=1 SV=2	1	1	1	1	1.2	89.098	0	0	0	0
Q96PG2	Membrane-spanning 4-domains subfamily A member 10	MS4A10	M4A10_HUMAN Membrane-spanning 4-domains subfamily A member 10 OS=Homo sapiens OX=9606 GN=MS4A10 PE=2 SV=3	1	1	1	1	3.4	29.747	41790000	19704000	2985000	1407400
Q96RH9		MUSP1	Q96RH9_HUMAN HCG1980276 OS=Homo sapiens OX=9606 GN=MUSP1 PE=2 SV=1	1	1	1	1	10.8	12.657	0	0	0	0
Q96SQ7	Protein atonal homolog 8	ATOH8	ATOH8_HUMAN Transcription factor ATOH8 OS=Homo sapiens OX=9606 GN=ATOH8 PE=1 SV=2	1	1	1	1	2.5	34.643	2186300	0	145760	0
Q96T37	Putative RNA-binding protein 15	RBM15	RBM15_HUMAN RNA-binding protein 15 OS=Homo sapiens OX=9606 GN=RBM15 PE=1 SV=2	1	1	1	1	0.7	107.19	0	0	0	0
Q9BTA9	WW domain-containing adapter protein with coiled-coil	WAC	WAC_HUMAN WW domain-containing adapter protein with coiled-coil OS=Homo sapiens OX=9606 GN=WAC PE=1 SV=3	1	10	10	10	21	70.724	173530000	0	55129600	0
Q9BRS2	Serine/threonine-protein kinase RIO1	RIOK1	RIOK1_HUMAN Serine/threonine-protein kinase RIO1 OS=Homo sapiens OX=9606 GN=RIOK1 PE=1 SV=2	1	1	1	1	1.8	65.582	0	0	0	0
Q9BXI2	Mitochondrial ornithine transporter 2	SLC25A2	ORNT2_HUMAN Mitochondrial ornithine transporter 2 OS=Homo sapiens OX=9606 GN=SLC25A2 PE=1 SV=3	1	1	1	1	3	32.58	0	0	0	0
Q9BXM7	Serine/threonine-protein kinase PINK1, mitochondrial	PINK1	PINK1_HUMAN Serine/threonine-protein kinase PINK1, mitochondrial OS=Homo sapiens OX=9606 GN=PINK1 PE=1 SV=1	1	4	4	4	7,2	62.769	5383300	0	2391220	0
Q9BY21	G-protein coupled receptor 87	GPR87	GPR87_HUMAN G-protein coupled receptor 87 OS=Homo sapiens OX=9606 GN=GPR87 PE=2 SV=1	1	1	1	1	2	41.435	0	0	0	0
Q9H0I3	Coiled-coil domain-containing protein 113	CCDC113	CC113_HUMAN Coiled-coil domain-containing protein 113 OS=Homo sapiens OX=9606 GN=CCDC113 PE=1 SV=1	1	1	1	1	5	44.219	0	0	0	0
Q9HB55	Cytochrome P450 3A43	CYP3A43	CP343_HUMAN Cytochrome P450 3A43 OS=Homo sapiens OX=9606 GN=CYP3A43 PE=1 SV=1	1	1	1	1	1.4	57.669	13412000	8557100	583120	372050
Q9HCM1	Uncharacterized protein KIAA1551	KIAA1551	RESF1_HUMAN Retroelement silencing factor 1 OS=Homo sapiens OX=9606 GN=RESF1 PE=1 SV=3	1	1	1	1	0.5	194.86	0	0	0	0
Q9P0K0			Q9P0K0_HUMAN Lysine-specific demethylase OS=Homo sapiens OX=9606 PE=2 SV=1	1	1	1	1	0.7	135.07	0	0	0	0
Q9P1Y5	Calmodulin-regulated spectrin-associated protein 3	CAMSAP3	CAMP3_HUMAN Calmodulin-regulated spectrin-associated protein 3 OS=Homo sapiens OX=9606 GN=CAMSAP3 PE=1 SV=2	1	1	1	1	1	134.75	0	0	0	0
Q9P225	Dynein heavy chain 2, axonemal	DNAH2	DYH2_HUMAN Dynein axonemal heavy chain 2 OS=Homo sapiens OX=9606 GN=DNAH2 PE=1 SV=3	1	1	1	1	0.2	507.69	0	0	0	0
Q9UF83	Uncharacterized protein DKFZp434B061		YM012_HUMAN Uncharacterized protein DKFZp434B061 OS=Homo sapiens OX=9606 PE=2 SV=2	1	1	1	1	2.5	59.411	0	0	0	0
Q9UJQ1	Lysosome-associated membrane glycoprotein 5	LAMP5	LAMP5_HUMAN Lysosome-associated membrane glycoprotein 5 OS=Homo sapiens OX=9606 GN=LAMP5 PE=1 SV=1	1	1	1	1	3.2	31.472	0	0	0	0
Q9Y3V2	RWD domain-containing protein 3	RWDD3	RWDD3_HUMAN RWD domain-containing protein 3 OS=Homo sapiens OX=9606 GN=RWDD3 PE=1 SV=4	1	1	1	1	7.9	30.543	0	0	0	0
Q9Y5B9	FACT complex subunit SPT16	SUPT16H	SP16H_HUMAN FACT complex subunit SPT16 OS=Homo sapiens OX=9606 GN=SUPT16H PE=1 SV=1	1	1	1	1	1.1	119.91	0	0	0	0
X6R488	PQ-loop repeat-containing protein 1	PQLC1	X6R488_HUMAN Solute carrier family 66 member 2 (Fragment) OS=Homo sapiens OX=9606 GN=SLC66A2 PE=4 SV=1	1	1	1	1	12.2	8.4058	0	0	0	0
